# Supplementary material for: Infection-generated electric field in gut epithelium drives bidirectional migration of macrophages
Source: PLoS Biol. 2019 Apr 9;17(4):e3000044. doi: 10.1371/journal.pbio.3000044 (PMC6456179; doi:10.1371/journal.pbio.3000044)
Supplement: S1 Data — (XLSX) [file pbio.3000044.s015.xlsx]

## Sheet: Fig. 1A
Cecum Serosa TEP	Control: Villi	Infected: Villi	Fixed villi TEP	Control: Follicle	Infected Follicle	Fixed FAE TEP
-17.1814	-8.4788	-8.42285	-1.79	-6.05011	-4.66265	-2.07
-18.4911	-15.6097	-8.66699	-0.48	-7.23572	-0.999451	-1.62
-18.3462	-12.4817	-5.43823	-1.39	-8.57162	-2.07214	-0.51
-22.4304	-13.2446	-9.11331	-0.79	-10.9039	-6.37054	-0.96
	-12.3711	-15.69		-6.86645	-15.18
	-11.9629	-14.8463		-7.58362	-17.8417
		-21.1533			-14.5813
		-22.7725			-26.94
		-16.1725			-13.1025
		-7.57833			-10.6317

## Sheet: Fig. 1B
Cecum Serosa Ji	Control: Villi	Infected: Villi	Fixed Villi Ji	Control: Follicle	Infected Follicle	Fixed FAE Ji
0.0425773	-0.451092	-1.41215	-0.0616197	0.508215	-1.20387	0
0.0851547	-0.463754	-1.56827	-0.022007	0.637705	-0.939895	0
0.0369473	-0.981323	-2.03662	0	1.39098	-1.62504	-0.0431338
0.0720347	-0.660019	-1.78967	0	1.08605	-1.27164	-0.0528169
	-1.18075	-0.869997	-0.12632	0.827625	-0.63866
	-0.400443	-0.443442	-0.0893486	0.626566	-0.190361
		-0.260343	-0.0558979		0.218719
		-0.453198	-0.0704225		-0.287705
		-0.291153			-0.183539
		-0.284478			-0.231367
		-0.431558			-0.183539

## Sheet: Fig. 2A
	Track n	Slice n	X [um]	Y [um]	Treatment
1	1	0			Control
1	1	1	0	0	Control
2	1	2	0	0	Control
3	1	3	1.09262	0.546721	Control
4	1	4	2.18607	2.18607	Control
5	1	5	2.18607	2.18607	Control
6	1	6	2.73197	2.73279	Control
7	1	7	3.82541	3.82541	Control
8	1	8	4.91803	3.82541	Control
9	1	9	4.91803	3.82541	Control
10	1	10	5.46475	3.82541	Control
11	1	11	7.65	0.546721	Control
12	1	12	7.65	0.546721	Control
13	1	13	7.65	-2.18525	Control
14	1	14	10.3828	-4.37131	Control
15	1	15	10.9287	-4.91803	Control
16	1	16	11.4754	-5.46393	Control
17	1	17	11.4754	-5.46393	Control
18	1	18	14.2074	-5.46393	Control
19	1	19	14.2074	-5.46393	Control
20	1	20	15.8467	-3.82459	Control
21	1	21	16.3934	-2.73197	Control
22	1	22	16.3934	-2.73197	Control
23	1	23	15.3008	-2.73197	Control
24	1	24	15.3008	-2.73197	Control
25	1	25	16.3934	-2.18525	Control
26	1	26	16.3934	-2.18525	Control
27	1	27	18.0328	-1.63934	Control
28	1	28	18.5795	-1.09262	Control
29	1	29	20.2189	-0.545902	Control
30	1	30	21.8582	-0.545902	Control
31	1	31	22.4041	0	Control
32	1	32	24.0434	0.546721	Control
33	1	33	24.0434	0.546721	Control
34	1	34	25.6828	0.546721	Control
35	1	35	25.6828	0.546721	Control
36	1	36	25.6828	0.546721	Control
37	1	37	25.1369	0.546721	Control
38	2	0			Control
38	2	1	0	0	Control
39	2	2	0	0	Control
40	2	3	5.46475	0	Control
41	2	4	9.29016	0.546721	Control
42	2	5	19.1262	0	Control
43	2	6	26.2295	1.09262	Control
44	2	7	37.7049	3.82541	Control
45	2	8	54.0984	15.3008	Control
46	2	9	60.6557	20.7648	Control
47	2	10	65.0279	20.7648	Control
48	2	11	65.0279	20.7648	Control
49	2	12	68.3066	20.7648	Control
50	2	13	71.0385	21.3115	Control
51	2	14	72.1311	21.8582	Control
52	2	15	74.3172	23.4975	Control
53	2	16	77.0492	24.5902	Control
54	2	17	81.9672	24.5902	Control
55	2	18	85.7926	24.0434	Control
56	2	19	89.0713	22.4041	Control
57	2	20	95.6287	19.1254	Control
58	2	21	99.4541	19.1254	Control
59	2	22	104.372	18.5795	Control
60	2	23	104.918	18.5795	Control
61	2	24	105.465	18.5795	Control
62	2	25	107.104	19.1254	Control
63	2	26	108.743	19.1254	Control
64	2	27	108.743	19.1254	Control
65	2	28	109.29	16.3934	Control
66	2	29	108.197	14.2074	Control
67	2	30	110.383	14.2074	Control
68	2	31	113.661	14.7541	Control
69	2	32	116.393	16.9402	Control
70	2	33	116.393	16.9402	Control
71	2	34	117.487	16.9402	Control
72	2	35	118.58	17.4861	Control
73	2	36	118.58	17.4861	Control
74	2	37	118.58	17.4861	Control
75	3	0			Control
75	3	1	0	0	Control
76	3	2	1.63934	0.545902	Control
77	3	3	-1.63934	1.09262	Control
78	3	4	-3.82541	0	Control
79	3	5	10.9287	-0.546721	Control
80	3	6	19.6721	2.18525	Control
81	3	7	32.7869	1.09262	Control
82	3	8	37.7049	-0.546721	Control
83	3	9	41.5295	-1.63934	Control
84	3	10	49.1803	-2.73279	Control
85	3	11	60.109	-4.37213	Control
86	3	12	71.5844	-4.91803	Control
87	3	13	100.546	10.382	Control
88	3	14	104.371	10.9287	Control
89	3	15	109.836	10.9287	Control
90	3	16	120.218	19.6721	Control
91	3	17	124.59	23.4967	Control
92	3	18	134.972	26.7754	Control
93	3	19	146.994	37.1582	Control
94	3	20	153.552	47.541	Control
95	3	21	153.005	49.1803	Control
96	3	22	154.098	48.6336	Control
97	3	23	156.83	47.541	Control
98	3	24	157.923	46.9943	Control
99	3	25	159.016	40.9836	Control
100	3	26	161.202	36.0656	Control
101	3	27	163.934	31.1475	Control
102	3	28	167.759	30.0541	Control
103	3	29	167.759	28.4148	Control
104	3	30	167.759	27.3221	Control
105	3	31	168.852	27.3221	Control
106	3	32	171.038	25.1361	Control
107	3	33	172.131	22.9508	Control
108	3	34	170.492	21.3115	Control
109	3	35	169.398	21.3115	Control
110	3	36	168.852	21.3115	Control
111	3	37	168.306	22.4041	Control
112	4	0			Control
112	4	1	0	0	Control
113	4	2	0	0	Control
114	4	3	3.27869	1.63934	Control
115	4	4	6.55738	2.18607	Control
116	4	5	6.55738	2.73197	Control
117	4	6	8.19672	4.37131	Control
118	4	7	8.74262	4.91803	Control
119	4	8	8.74262	5.46475	Control
120	4	9	8.74262	6.01066	Control
121	4	10	8.74262	7.65	Control
122	4	11	12.568	8.74344	Control
123	4	12	15.8467	9.28934	Control
124	4	13	17.4861	9.83607	Control
125	4	14	16.3934	10.9287	Control
126	4	15	16.3934	11.4754	Control
127	4	16	18.5787	11.4754	Control
128	4	17	20.218	11.4754	Control
129	4	18	19.1254	11.4754	Control
130	4	19	18.5787	11.4754	Control
131	4	20	18.5787	11.4754	Control
132	4	21	18.5787	11.4754	Control
133	4	22	18.0328	12.0221	Control
134	4	23	16.9393	12.0221	Control
135	4	24	16.3934	12.568	Control
136	4	25	16.3934	12.568	Control
137	4	26	16.3934	12.568	Control
138	4	27	16.3934	12.568	Control
139	4	28	16.3934	12.568	Control
140	4	29	16.3934	12.568	Control
141	4	30	16.3934	12.568	Control
142	4	31	16.3934	12.568	Control
143	4	32	16.3934	12.568	Control
144	4	33	16.3934	12.568	Control
145	4	34	16.3934	12.568	Control
146	4	35	15.8467	12.568	Control
147	4	36	15.8467	12.568	Control
148	4	37	15.8467	12.568	Control
149	5	0			Control
149	5	1	0	0	Control
150	5	2	0	0	Control
151	5	3	0	0	Control
152	5	4	0	0.545902	Control
153	5	5	0	0.545902	Control
154	5	6	0	0.545902	Control
155	5	7	3.27869	0	Control
156	5	8	7.65	0	Control
157	5	9	13.1148	1.63934	Control
158	5	10	14.7541	2.73197	Control
159	5	11	17.4861	4.37131	Control
160	5	12	18.0328	4.91803	Control
161	5	13	19.6721	4.91803	Control
162	5	14	21.3115	4.91803	Control
163	5	15	21.8582	4.91803	Control
164	5	16	22.4041	5.46393	Control
165	5	17	23.4975	6.55738	Control
166	5	18	25.1369	8.19672	Control
167	5	19	26.2295	9.28934	Control
168	5	20	26.7762	9.28934	Control
169	5	21	26.7762	9.83607	Control
170	5	22	27.3221	9.83607	Control
171	5	23	27.8689	9.83607	Control
172	5	24	27.8689	9.83607	Control
173	5	25	27.8689	9.83607	Control
174	5	26	27.8689	9.83607	Control
175	5	27	28.4156	9.83607	Control
176	5	28	25.6828	9.83607	Control
177	5	29	24.0434	9.83607	Control
178	5	30	24.0434	9.83607	Control
179	5	31	24.0434	9.83607	Control
180	5	32	20.2189	9.83607	Control
181	5	33	19.6721	9.83607	Control
182	5	34	24.0434	7.65	Control
183	5	35	28.9615	6.55738	Control
184	5	36	28.9615	6.55738	Control
185	5	37	28.9615	6.55738	Control
186	6	0			Control
186	6	1	0	0	Control
187	6	2	-0.546721	-1.09262	Control
188	6	3	6.55738	-1.09262	Control
189	6	4	8.74262	-1.09262	Control
190	6	5	14.2074	-5.46393	Control
191	6	6	14.7541	-6.01066	Control
192	6	7	16.9393	-6.01066	Control
193	6	8	18.0328	-6.01066	Control
194	6	9	18.5787	-6.01066	Control
195	6	10	18.5787	-5.46393	Control
196	6	11	18.5787	-5.46393	Control
197	6	12	18.5787	-5.46393	Control
198	6	13	20.218	-6.01066	Control
199	6	14	21.3115	-6.01066	Control
200	6	15	21.3115	-6.01066	Control
201	6	16	19.6721	-4.91803	Control
202	6	17	19.6721	-4.37131	Control
203	6	18	20.218	-3.27869	Control
204	6	19	20.7648	-3.27869	Control
205	6	20	22.4041	-3.27869	Control
206	6	21	22.9508	-4.37131	Control
207	6	22	23.4967	-5.46393	Control
208	6	23	23.4967	-6.55738	Control
209	6	24	23.4967	-7.65	Control
210	6	25	26.7754	-8.74262	Control
211	6	26	28.4148	-9.28934	Control
212	6	27	28.4148	-9.28934	Control
213	6	28	28.4148	-9.28934	Control
214	6	29	30.6008	-9.28934	Control
215	6	30	30.6008	-9.83607	Control
216	6	31	30.6008	-10.382	Control
217	6	32	30.6008	-11.4754	Control
218	6	33	30.6008	-11.4754	Control
219	6	34	30.6008	-11.4754	Control
220	6	35	30.6008	-11.4754	Control
221	6	36	31.1475	-10.9287	Control
222	6	37	32.7869	-12.0213	Control
223	7	0			Control
223	7	1	0	0	Control
224	7	2	2.73279	0	Control
225	7	3	2.73279	3.27869	Control
226	7	4	3.27869	2.18525	Control
227	7	5	6.55738	2.18525	Control
228	7	6	7.65082	2.18525	Control
229	7	7	7.65082	2.18525	Control
230	7	8	10.3828	3.82459	Control
231	7	9	9.83607	2.73197	Control
232	7	10	12.5689	2.73197	Control
233	7	11	13.6615	3.27869	Control
234	7	12	15.3008	3.82459	Control
235	7	13	15.3008	3.82459	Control
236	7	14	16.3934	4.91803	Control
237	7	15	18.0328	6.01066	Control
238	7	16	18.0328	6.01066	Control
239	7	17	16.9402	5.46393	Control
240	7	18	16.9402	4.91803	Control
241	7	19	16.9402	4.37131	Control
242	7	20	16.9402	4.37131	Control
243	7	21	16.9402	3.82459	Control
244	7	22	17.4869	3.27869	Control
245	7	23	17.4869	2.73197	Control
246	7	24	17.4869	2.73197	Control
247	7	25	18.0328	1.63934	Control
248	7	26	18.5795	1.09262	Control
249	7	27	18.5795	1.09262	Control
250	7	28	17.4869	0.545902	Control
251	7	29	15.8475	-0.546721	Control
252	7	30	15.8475	-1.09344	Control
253	7	31	17.4869	-1.09344	Control
254	7	32	18.0328	-1.09344	Control
255	7	33	16.9402	-1.09344	Control
256	7	34	16.9402	-1.09344	Control
257	7	35	17.4869	-1.09344	Control
258	7	36	18.5795	-1.09344	Control
259	7	37	18.0328	-1.09344	Control
260	8	0			Control
260	8	1	0	0	Control
261	8	2	1.09344	0.546721	Control
262	8	3	5.46475	-4.37131	Control
263	8	4	27.8689	-13.1148	Control
264	8	5	43.1697	-14.7541	Control
265	8	6	76.5033	-10.9287	Control
266	8	7	100.547	-14.2074	Control
267	8	8	112.569	-1.09262	Control
268	8	9	112.022	4.37213	Control
269	8	10	112.022	5.46475	Control
270	8	11	112.022	6.01148	Control
271	8	12	112.022	7.1041	Control
272	8	13	110.93	8.19672	Control
273	8	14	120.219	2.18607	Control
274	8	15	124.044	0	Control
275	8	16	119.672	1.63934	Control
276	8	17	118.033	2.18607	Control
277	8	18	115.848	2.73279	Control
278	8	19	128.416	18.5795	Control
279	8	20	128.962	21.8582	Control
280	8	21	134.426	28.4156	Control
281	8	22	137.159	33.8803	Control
282	8	23	139.891	37.159	Control
283	8	24	140.438	37.159	Control
284	8	25	143.17	39.3443	Control
285	8	26	144.262	40.4377	Control
286	8	27	144.809	40.4377	Control
287	8	28	144.809	40.4377	Control
288	8	29	144.809	40.9836	Control
289	8	30	146.995	40.9836	Control
290	8	31	148.634	39.891	Control
291	8	32	151.913	39.3443	Control
292	8	33	153.006	39.3443	Control
293	8	34	153.552	39.891	Control
294	8	35	154.098	40.4377	Control
295	8	36	155.192	40.4377	Control
296	8	37	157.377	40.4377	Control
297	9	0			Control
297	9	1	0	0	Control
298	9	2	1.09262	0.545902	Control
299	9	3	2.18525	2.18525	Control
300	9	4	19.1254	2.18525	Control
301	9	5	34.4262	-2.73279	Control
302	9	6	36.0656	-3.27869	Control
303	9	7	63.3877	1.63934	Control
304	9	8	75.4098	4.91803	Control
305	9	9	79.2344	20.7648	Control
306	9	10	86.3385	30.0541	Control
307	9	11	89.0705	34.9721	Control
308	9	12	89.6172	43.7156	Control
309	9	13	98.9066	52.459	Control
310	9	14	108.743	59.0164	Control
311	9	15	112.021	59.5623	Control
312	9	16	113.661	61.7484	Control
313	9	17	113.661	62.2951	Control
314	9	18	116.393	62.2951	Control
315	9	19	116.393	62.841	Control
316	9	20	115.3	63.3877	Control
317	9	21	115.847	63.3877	Control
318	9	22	116.393	63.3877	Control
319	9	23	115.847	63.3877	Control
320	9	24	115.847	63.3877	Control
321	9	25	114.754	63.9344	Control
322	9	26	114.754	63.9344	Control
323	9	27	114.754	63.9344	Control
324	9	28	116.393	63.9344	Control
325	9	29	116.393	63.9344	Control
326	9	30	116.393	63.9344	Control
327	9	31	115.847	63.9344	Control
328	9	32	115.847	63.9344	Control
329	9	33	115.847	63.9344	Control
330	9	34	115.847	63.9344	Control
331	9	35	115.847	63.9344	Control
332	9	36	115.847	63.9344	Control
333	9	37	116.393	63.9344	Control
334	10	0			Control
334	10	1	0	0	Control
335	10	2	-1.09262	0	Control
336	10	3	0.546721	-1.09344	Control
337	10	4	1.63934	-1.63934	Control
338	10	5	3.82541	-1.63934	Control
339	10	6	11.4754	0	Control
340	10	7	18.0328	3.27869	Control
341	10	8	19.6721	3.82459	Control
342	10	9	22.9508	4.91803	Control
343	10	10	23.4975	6.55738	Control
344	10	11	24.0443	7.65	Control
345	10	12	24.0443	8.19672	Control
346	10	13	25.1369	8.74262	Control
347	10	14	26.2295	8.74262	Control
348	10	15	26.7762	8.74262	Control
349	10	16	25.1369	8.19672	Control
350	10	17	25.1369	8.19672	Control
351	10	18	26.7762	8.74262	Control
352	10	19	26.7762	8.19672	Control
353	10	20	28.4156	8.74262	Control
354	10	21	28.9623	8.74262	Control
355	10	22	28.9623	8.74262	Control
356	10	23	29.5082	8.74262	Control
357	10	24	29.5082	8.74262	Control
358	10	25	30.0549	9.28934	Control
359	10	26	30.6016	10.382	Control
360	10	27	31.1475	10.9287	Control
361	10	28	31.1475	10.9287	Control
362	10	29	31.6943	10.9287	Control
363	10	30	32.241	10.9287	Control
364	10	31	32.241	11.4754	Control
365	10	32	34.4262	12.568	Control
366	10	33	34.973	13.1148	Control
367	10	34	35.5197	13.6607	Control
368	10	35	36.0656	13.6607	Control
369	10	36	36.0656	13.6607	Control
370	10	37	34.4262	12.568	Control
371	11	0			Control
371	11	1	0	0	Control
372	11	2	1.09262	0	Control
373	11	3	1.63934	0	Control
374	11	4	2.73197	5.46475	Control
375	11	5	4.91803	4.91803	Control
376	11	6	8.74262	3.82541	Control
377	11	7	10.9287	4.91803	Control
378	11	8	15.3	5.46475	Control
379	11	9	23.4967	4.91803	Control
380	11	10	25.1361	4.91803	Control
381	11	11	23.4967	3.27869	Control
382	11	12	23.4967	2.73197	Control
383	11	13	23.4967	2.73197	Control
384	11	14	23.4967	2.73197	Control
385	11	15	25.6828	1.63934	Control
386	11	16	28.9615	2.73197	Control
387	11	17	30.6008	3.27869	Control
388	11	18	30.6008	3.27869	Control
389	11	19	31.6934	2.18607	Control
390	11	20	32.2402	2.18607	Control
391	11	21	32.2402	1.63934	Control
392	11	22	32.2402	2.18607	Control
393	11	23	32.2402	2.73197	Control
394	11	24	33.3328	3.82541	Control
395	11	25	33.8795	4.91803	Control
396	11	26	32.2402	6.01066	Control
397	11	27	31.1475	6.01066	Control
398	11	28	31.1475	6.01066	Control
399	11	29	32.2402	5.46475	Control
400	11	30	32.7869	6.01066	Control
401	11	31	33.3328	6.01066	Control
402	11	32	33.3328	6.01066	Control
403	11	33	33.8795	6.01066	Control
404	11	34	33.8795	4.91803	Control
405	11	35	32.7869	3.82541	Control
406	11	36	33.8795	3.82541	Control
407	11	37	33.8795	3.27869	Control
408	12	0			Control
408	12	1	0	0	Control
409	12	2	6.01066	1.09262	Control
410	12	3	5.46393	2.73197	Control
411	12	4	6.01066	3.27869	Control
412	12	5	7.10328	3.27869	Control
413	12	6	10.382	-0.546721	Control
414	12	7	9.28934	2.18607	Control
415	12	8	9.28934	2.73197	Control
416	12	9	9.28934	2.73197	Control
417	12	10	8.19672	2.73197	Control
418	12	11	8.19672	2.73197	Control
419	12	12	8.19672	2.73197	Control
420	12	13	7.65	2.73197	Control
421	12	14	7.65	3.27869	Control
422	12	15	7.65	3.27869	Control
423	12	16	8.19672	4.37131	Control
424	12	17	8.74262	4.37131	Control
425	12	18	9.83607	3.27869	Control
426	12	19	10.382	2.18607	Control
427	12	20	9.83607	2.18607	Control
428	12	21	8.74262	2.73197	Control
429	12	22	8.74262	2.73197	Control
430	12	23	8.74262	2.18607	Control
431	12	24	8.74262	1.63934	Control
432	12	25	8.74262	1.09262	Control
433	12	26	8.74262	2.73197	Control
434	12	27	8.74262	3.27869	Control
435	12	28	8.19672	3.27869	Control
436	12	29	8.19672	3.82541	Control
437	12	30	9.28934	5.46475	Control
438	12	31	9.28934	5.46475	Control
439	12	32	10.382	6.01066	Control
440	12	33	10.9287	7.1041	Control
441	12	34	10.9287	7.1041	Control
442	12	35	10.9287	7.65	Control
443	12	36	11.4754	7.65	Control
444	12	37	12.0213	7.65	Control
445	13	0			Control
445	13	1	0	0	Control
446	13	2	3.27869	0	Control
447	13	3	4.37213	0	Control
448	13	4	8.74344	1.63934	Control
449	13	5	9.29016	1.63934	Control
450	13	6	10.9295	1.63934	Control
451	13	7	11.4754	2.73279	Control
452	13	8	11.4754	2.18607	Control
453	13	9	14.2082	0	Control
454	13	10	19.1262	-2.73197	Control
455	13	11	19.6721	-4.37131	Control
456	13	12	24.0443	-6.01066	Control
457	13	13	25.1369	-7.10328	Control
458	13	14	26.2295	-10.382	Control
459	13	15	30.6016	-16.9393	Control
460	13	16	33.8803	-22.9508	Control
461	13	17	33.8803	-24.5902	Control
462	13	18	40.9836	-27.8689	Control
463	13	19	40.4377	-28.4148	Control
464	13	20	38.2516	-28.4148	Control
465	13	21	37.7049	-26.7754	Control
466	13	22	38.7984	-25.1361	Control
467	13	23	40.9836	-24.5902	Control
468	13	24	42.623	-24.0434	Control
469	13	25	43.7164	-24.0434	Control
470	13	26	45.3557	-25.1361	Control
471	13	27	45.3557	-25.6828	Control
472	13	28	40.9836	-24.5902	Control
473	13	29	40.9836	-23.4967	Control
474	13	30	40.9836	-22.9508	Control
475	13	31	40.9836	-22.9508	Control
476	13	32	40.9836	-22.9508	Control
477	13	33	40.9836	-22.9508	Control
478	13	34	40.9836	-21.8574	Control
479	13	35	40.9836	-21.8574	Control
480	13	36	40.9836	-21.8574	Control
481	13	37	41.5303	-21.8574	Control
482	14	0			Control
482	14	1	0	0	Control
483	14	2	1.09262	0	Control
484	14	3	0.546721	-1.09344	Control
485	14	4	8.74344	0.545902	Control
486	14	5	13.1148	1.63934	Control
487	14	6	14.7541	2.73197	Control
488	14	7	16.3934	3.27869	Control
489	14	8	18.0328	3.82459	Control
490	14	9	12.0221	4.91803	Control
491	14	10	9.83607	4.91803	Control
492	14	11	8.19672	4.91803	Control
493	14	12	6.55738	4.91803	Control
494	14	13	15.3008	5.46393	Control
495	14	14	16.9402	6.01066	Control
496	14	15	20.2189	6.55738	Control
497	14	16	20.7648	6.55738	Control
498	14	17	22.4041	6.55738	Control
499	14	18	31.6943	12.0213	Control
500	14	19	34.973	14.2074	Control
501	14	20	37.7049	15.8467	Control
502	14	21	38.2516	15.8467	Control
503	14	22	39.3443	15.8467	Control
504	14	23	41.5303	14.7541	Control
505	14	24	42.0762	14.7541	Control
506	14	25	42.0762	14.7541	Control
507	14	26	42.623	14.7541	Control
508	14	27	41.5303	11.4754	Control
509	14	28	40.9836	9.83607	Control
510	14	29	43.1697	10.9287	Control
511	14	30	43.1697	10.9287	Control
512	14	31	43.1697	10.9287	Control
513	14	32	44.809	11.4754	Control
514	14	33	46.9943	12.568	Control
515	14	34	50.8197	14.7541	Control
516	14	35	50.8197	14.7541	Control
517	14	36	52.459	16.9393	Control
518	14	37	55.191	18.5787	Control
519	15	0			Control
519	15	1	0	0	Control
520	15	2	1.63934	0.546721	Control
521	15	3	5.46475	0	Control
522	15	4	12.0221	-4.91803	Control
523	15	5	18.0328	-4.91803	Control
524	15	6	24.5902	-2.73197	Control
525	15	7	33.8795	-1.63934	Control
526	15	8	34.973	-1.09262	Control
527	15	9	37.7049	-1.09262	Control
528	15	10	48.6336	-1.09262	Control
529	15	11	56.2844	-0.546721	Control
530	15	12	65.027	-0.546721	Control
531	15	13	69.9451	-0.546721	Control
532	15	14	77.0492	0	Control
533	15	15	74.3172	1.09262	Control
534	15	16	73.2238	2.18607	Control
535	15	17	77.0492	4.91803	Control
536	15	18	83.6066	5.46475	Control
537	15	19	80.8746	6.01066	Control
538	15	20	80.3279	3.82541	Control
539	15	21	78.6885	4.37131	Control
540	15	22	80.8746	7.1041	Control
541	15	23	80.8746	7.1041	Control
542	15	24	81.9672	7.65	Control
543	15	25	82.5139	7.65	Control
544	15	26	83.6066	7.1041	Control
545	15	27	83.6066	7.1041	Control
546	15	28	83.0598	5.46475	Control
547	15	29	84.1533	4.37131	Control
548	15	30	85.2459	2.73197	Control
549	15	31	84.6992	2.73197	Control
550	15	32	84.6992	3.27869	Control
551	15	33	84.1533	4.37131	Control
552	15	34	84.1533	4.37131	Control
553	15	35	84.1533	4.37131	Control
554	15	36	84.1533	3.82541	Control
555	15	37	84.6992	2.18607	Control
556	16	0			Control
556	16	1	0	0	Control
557	16	2	1.63934	0	Control
558	16	3	1.09344	1.63934	Control
559	16	4	1.09344	1.63934	Control
560	16	5	4.91803	2.73279	Control
561	16	6	4.91803	2.73279	Control
562	16	7	6.01148	3.27869	Control
563	16	8	6.55738	4.37213	Control
564	16	9	8.74344	4.91803	Control
565	16	10	10.3828	7.1041	Control
566	16	11	10.3828	8.19672	Control
567	16	12	8.74344	9.83607	Control
568	16	13	8.74344	11.4754	Control
569	16	14	9.29016	12.0221	Control
570	16	15	10.3828	13.1148	Control
571	16	16	9.29016	13.1148	Control
572	16	17	8.74344	13.1148	Control
573	16	18	8.74344	13.1148	Control
574	16	19	8.19672	14.2082	Control
575	16	20	8.19672	15.8475	Control
576	16	21	8.19672	16.9402	Control
577	16	22	8.19672	18.0328	Control
578	16	23	6.55738	18.0328	Control
579	16	24	6.55738	17.4869	Control
580	16	25	6.55738	17.4869	Control
581	16	26	6.55738	16.9402	Control
582	16	27	7.1041	16.3934	Control
583	16	28	7.1041	16.3934	Control
584	16	29	7.1041	16.3934	Control
585	16	30	7.65082	16.3934	Control
586	16	31	7.65082	16.3934	Control
587	16	32	8.74344	16.3934	Control
588	16	33	10.3828	16.9402	Control
589	16	34	14.2082	18.5795	Control
590	16	35	15.3008	18.5795	Control
591	16	36	17.4869	19.6721	Control
592	16	37	18.5795	20.2189	Control
593	17	0			Control
593	17	1	0	0	Control
594	17	2	0	0	Control
595	17	3	0.546721	0	Control
596	17	4	6.01066	-3.27869	Control
597	17	5	10.3828	-5.46393	Control
598	17	6	13.1148	-4.37131	Control
599	17	7	28.9615	4.91803	Control
600	17	8	39.3443	1.63934	Control
601	17	9	44.2623	1.63934	Control
602	17	10	47.541	2.18607	Control
603	17	11	54.0984	1.63934	Control
604	17	12	49.727	-2.18525	Control
605	17	13	56.8303	-4.91803	Control
606	17	14	62.2951	-5.46393	Control
607	17	15	66.6664	-12.0213	Control
608	17	16	66.6664	-15.3	Control
609	17	17	68.3057	-20.218	Control
610	17	18	63.3877	-18.0328	Control
611	17	19	62.2951	-16.9393	Control
612	17	20	62.2951	-13.1148	Control
613	17	21	63.3877	-12.568	Control
614	17	22	71.0385	-13.6607	Control
615	17	23	71.5844	-13.6607	Control
616	17	24	71.5844	-13.6607	Control
617	17	25	75.9566	-16.9393	Control
618	17	26	74.3172	-23.4967	Control
619	17	27	74.3172	-23.4967	Control
620	17	28	73.2238	-25.1361	Control
621	17	29	72.6779	-26.7754	Control
622	17	30	78.6885	-33.3328	Control
623	17	31	85.7926	-33.8795	Control
624	17	32	89.0713	-32.7869	Control
625	17	33	90.7107	-31.1475	Control
626	17	34	79.7811	-26.7754	Control
627	17	35	76.5025	-24.0434	Control
628	17	36	74.8631	-24.0434	Control
629	17	37	80.8746	-29.5082	Control
630	18	0			Control
630	18	1	0	0	Control
631	18	2	3.27869	0	Control
632	18	3	9.83607	-0.546721	Control
633	18	4	21.8582	0	Control
634	18	5	43.1697	1.09262	Control
635	18	6	54.0984	3.27869	Control
636	18	7	67.2131	6.01066	Control
637	18	8	68.8525	8.19672	Control
638	18	9	72.6779	10.9287	Control
639	18	10	77.5959	13.6607	Control
640	18	11	73.7705	11.4754	Control
641	18	12	75.9566	8.19672	Control
642	18	13	79.2352	8.19672	Control
643	18	14	81.9672	9.28934	Control
644	18	15	82.5139	9.28934	Control
645	18	16	84.1533	9.83607	Control
646	18	17	82.5139	8.74262	Control
647	18	18	86.8852	8.19672	Control
648	18	19	88.5246	8.74262	Control
649	18	20	89.6172	8.74262	Control
650	18	21	90.1639	8.74262	Control
651	18	22	94.5352	13.1148	Control
652	18	23	101.093	17.4861	Control
653	18	24	105.465	20.7648	Control
654	18	25	108.197	22.9508	Control
655	18	26	105.465	20.7648	Control
656	18	27	105.465	20.218	Control
657	18	28	105.465	20.218	Control
658	18	29	107.65	21.8574	Control
659	18	30	109.836	22.4041	Control
660	18	31	110.383	22.9508	Control
661	18	32	112.568	22.9508	Control
662	18	33	113.115	22.9508	Control
663	18	34	115.301	22.9508	Control
664	18	35	116.94	22.9508	Control
665	18	36	118.033	23.4967	Control
666	18	37	119.125	23.4967	Control
667	19	0			Control
667	19	1	0	0	Control
668	19	2	-0.545902	0	Control
669	19	3	2.73279	0	Control
670	19	4	9.83607	-2.18525	Control
671	19	5	13.1148	-3.27869	Control
672	19	6	16.9402	-3.27869	Control
673	19	7	20.2189	-3.27869	Control
674	19	8	24.0443	-3.82459	Control
675	19	9	31.6943	-2.73197	Control
676	19	10	39.3443	-3.82459	Control
677	19	11	41.5303	-3.82459	Control
678	19	12	43.1697	-3.27869	Control
679	19	13	39.3443	-4.37131	Control
680	19	14	38.2516	-4.37131	Control
681	19	15	39.891	-4.37131	Control
682	19	16	46.4484	-2.73197	Control
683	19	17	51.3664	-2.73197	Control
684	19	18	53.5525	-2.73197	Control
685	19	19	55.1918	-2.73197	Control
686	19	20	56.8311	-1.63934	Control
687	19	21	60.1098	-5.46393	Control
688	19	22	62.8418	-9.28934	Control
689	19	23	64.4811	-9.83607	Control
690	19	24	64.4811	-10.9287	Control
691	19	25	66.6672	-13.6607	Control
692	19	26	66.6672	-13.6607	Control
693	19	27	69.9459	-13.6607	Control
694	19	28	72.1311	-14.7541	Control
695	19	29	75.4098	-15.3	Control
696	19	30	78.1426	-15.8467	Control
697	19	31	79.2352	-16.9393	Control
698	19	32	81.9672	-18.0328	Control
699	19	33	82.5139	-18.5787	Control
700	19	34	83.0607	-19.1254	Control
701	19	35	84.1533	-19.6721	Control
702	19	36	86.8852	-20.218	Control
703	19	37	87.9787	-20.218	Control
704	20	0			Control
704	20	1	0	0	Control
705	20	2	3.82541	-2.18525	Control
706	20	3	4.37213	-2.18525	Control
707	20	4	7.65082	-6.01066	Control
708	20	5	9.29016	-6.55738	Control
709	20	6	9.83607	-6.55738	Control
710	20	7	11.4754	-7.10328	Control
711	20	8	11.4754	-6.55738	Control
712	20	9	15.3008	-5.46393	Control
713	20	10	18.0328	-5.46393	Control
714	20	11	19.1262	-6.01066	Control
715	20	12	19.1262	-6.01066	Control
716	20	13	19.1262	-6.01066	Control
717	20	14	19.6721	-6.01066	Control
718	20	15	21.3115	-5.46393	Control
719	20	16	21.3115	-6.01066	Control
720	20	17	21.8582	-6.01066	Control
721	20	18	22.9508	-6.01066	Control
722	20	19	22.4049	-6.01066	Control
723	20	20	23.4975	-5.46393	Control
724	20	21	25.1369	-5.46393	Control
725	20	22	25.6836	-5.46393	Control
726	20	23	27.323	-5.46393	Control
727	20	24	29.5082	-5.46393	Control
728	20	25	30.0549	-5.46393	Control
729	20	26	28.9623	-4.91803	Control
730	20	27	32.7869	-4.37131	Control
731	20	28	36.6123	-4.37131	Control
732	20	29	39.3443	-2.73197	Control
733	20	30	40.4377	-2.18525	Control
734	20	31	39.891	-1.63934	Control
735	20	32	39.891	-1.63934	Control
736	20	33	39.891	-1.63934	Control
737	20	34	40.4377	-1.63934	Control
738	20	35	40.9836	-2.18525	Control
739	20	36	44.2623	-2.73197	Control
740	20	37	44.2623	-2.18525	Control
741	21	0			Control
741	21	1	0	0	Control
742	21	2	1.63934	-1.09262	Control
743	21	3	5.46393	-4.37131	Control
744	21	4	6.55738	-6.01066	Control
745	21	5	20.218	-4.91803	Control
746	21	6	24.5902	-2.73197	Control
747	21	7	27.8689	-0.546721	Control
748	21	8	35.5189	0.546721	Control
749	21	9	44.8082	1.09262	Control
750	21	10	45.9016	0	Control
751	21	11	67.2131	7.65	Control
752	21	12	75.9557	8.74344	Control
753	21	13	81.9672	12.568	Control
754	21	14	85.7918	14.2074	Control
755	21	15	88.5246	15.8467	Control
756	21	16	91.8033	17.4861	Control
757	21	17	95.6279	18.0328	Control
758	21	18	91.8033	18.0328	Control
759	21	19	91.8033	19.1254	Control
760	21	20	91.8033	18.5795	Control
761	21	21	91.2566	18.0328	Control
762	21	22	91.2566	16.9402	Control
763	21	23	92.3492	16.9402	Control
764	21	24	92.3492	16.3934	Control
765	21	25	92.8959	15.3008	Control
766	21	26	94.5352	13.1148	Control
767	21	27	95.6279	12.568	Control
768	21	28	101.639	13.1148	Control
769	21	29	104.371	14.2074	Control
770	21	30	104.918	14.7541	Control
771	21	31	106.011	15.8467	Control
772	21	32	106.011	15.8467	Control
773	21	33	106.557	16.3934	Control
774	21	34	107.103	16.3934	Control
775	21	35	108.743	17.4861	Control
776	21	36	110.382	18.0328	Control
777	21	37	112.021	19.6721	Control
778	22	0			Control
778	22	1	0	0	Control
779	22	2	-0.545902	-1.63934	Control
780	22	3	-0.545902	-1.63934	Control
781	22	4	4.37213	-1.63934	Control
782	22	5	7.1041	-1.09262	Control
783	22	6	7.1041	1.09262	Control
784	22	7	8.19672	6.01066	Control
785	22	8	8.74344	7.65	Control
786	22	9	9.29016	8.19672	Control
787	22	10	10.9295	9.83607	Control
788	22	11	6.55738	13.6615	Control
789	22	12	6.55738	13.6615	Control
790	22	13	7.1041	13.6615	Control
791	22	14	7.65082	11.4754	Control
792	22	15	11.4754	10.3828	Control
793	22	16	12.0221	12.568	Control
794	22	17	10.9295	13.6615	Control
795	22	18	13.1148	16.3934	Control
796	22	19	13.6615	20.2189	Control
797	22	20	20.7656	18.5795	Control
798	22	21	22.9508	18.5795	Control
799	22	22	24.5902	17.4861	Control
800	22	23	26.7762	15.8467	Control
801	22	24	29.5082	15.8467	Control
802	22	25	31.6943	16.3934	Control
803	22	26	32.241	16.3934	Control
804	22	27	32.7869	15.8467	Control
805	22	28	32.7869	15.3008	Control
806	22	29	32.7869	15.3008	Control
807	22	30	30.0549	14.2074	Control
808	22	31	30.0549	13.6615	Control
809	22	32	31.1475	14.7541	Control
810	22	33	31.6943	14.7541	Control
811	22	34	32.241	14.7541	Control
812	22	35	32.241	14.7541	Control
813	22	36	31.6943	14.2074	Control
814	22	37	31.1475	13.1148	Control
815	23	0			Control
815	23	1	0	0	Control
816	23	2	1.09344	-1.09344	Control
817	23	3	6.01148	-0.546721	Control
818	23	4	4.91803	0	Control
819	23	5	6.55738	0.545902	Control
820	23	6	8.19672	1.63934	Control
821	23	7	8.19672	1.63934	Control
822	23	8	9.83607	1.63934	Control
823	23	9	13.6615	1.63934	Control
824	23	10	16.3934	1.63934	Control
825	23	11	26.2295	0	Control
826	23	12	33.3336	-0.546721	Control
827	23	13	40.4377	2.18525	Control
828	23	14	50.2738	6.01066	Control
829	23	15	56.2844	10.382	Control
830	23	16	57.377	11.4754	Control
831	23	17	57.377	12.568	Control
832	23	18	59.0164	12.568	Control
833	23	19	59.0164	12.568	Control
834	23	20	60.1098	12.568	Control
835	23	21	60.1098	12.568	Control
836	23	22	60.6557	12.568	Control
837	23	23	63.9344	12.568	Control
838	23	24	63.3885	12.568	Control
839	23	25	62.8418	12.0213	Control
840	23	26	61.2025	9.83607	Control
841	23	27	62.8418	11.4754	Control
842	23	28	62.8418	12.0213	Control
843	23	29	62.8418	12.0213	Control
844	23	30	62.8418	12.0213	Control
845	23	31	62.8418	12.0213	Control
846	23	32	62.8418	12.0213	Control
847	23	33	63.9344	13.1148	Control
848	23	34	63.9344	13.6607	Control
849	23	35	63.9344	14.2074	Control
850	23	36	64.4811	14.2074	Control
851	23	37	65.0279	14.2074	Control
852	24	0			Control
852	24	1	0	0	Control
853	24	2	6.55738	2.73197	Control
854	24	3	7.10328	2.18607	Control
855	24	4	7.10328	2.18607	Control
856	24	5	8.19672	3.27869	Control
857	24	6	12.568	3.27869	Control
858	24	7	16.9393	3.82541	Control
859	24	8	17.4861	4.37131	Control
860	24	9	17.4861	4.91803	Control
861	24	10	19.1254	4.37131	Control
862	24	11	19.6721	3.82541	Control
863	24	12	21.8574	3.82541	Control
864	24	13	22.4041	3.82541	Control
865	24	14	22.9508	3.82541	Control
866	24	15	24.0434	4.91803	Control
867	24	16	26.2295	5.46475	Control
868	24	17	27.3221	5.46475	Control
869	24	18	28.9615	6.01066	Control
870	24	19	31.1475	6.55738	Control
871	24	20	34.4262	9.28934	Control
872	24	21	36.0656	10.3828	Control
873	24	22	38.2508	11.4754	Control
874	24	23	39.3443	12.568	Control
875	24	24	41.5295	14.2074	Control
876	24	25	42.0762	14.2074	Control
877	24	26	41.5295	14.7541	Control
878	24	27	41.5295	14.2074	Control
879	24	28	42.0762	12.568	Control
880	24	29	42.623	11.4754	Control
881	24	30	43.1689	10.3828	Control
882	24	31	43.7156	10.3828	Control
883	24	32	43.7156	10.3828	Control
884	24	33	43.7156	10.3828	Control
885	24	34	43.7156	9.28934	Control
886	24	35	43.7156	8.74344	Control
887	24	36	43.7156	8.19672	Control
888	24	37	40.9836	5.46475	Control
889	25	0			Control
889	25	1	0	0	Control
890	25	2	2.18607	4.91803	Control
891	25	3	4.37131	7.65	Control
892	25	4	5.46475	10.382	Control
893	25	5	7.1041	11.4754	Control
894	25	6	9.28934	12.568	Control
895	25	7	12.0221	14.2074	Control
896	25	8	15.8467	16.3934	Control
897	25	9	16.3934	16.9393	Control
898	25	10	19.6721	19.1254	Control
899	25	11	20.2189	19.1254	Control
900	25	12	21.8582	20.218	Control
901	25	13	22.9508	20.7648	Control
902	25	14	23.4975	22.4041	Control
903	25	15	25.1369	22.9508	Control
904	25	16	26.2295	24.0434	Control
905	25	17	26.7762	24.5902	Control
906	25	18	27.3221	25.1361	Control
907	25	19	27.3221	25.1361	Control
908	25	20	25.6828	24.5902	Control
909	25	21	25.1369	23.4967	Control
910	25	22	25.1369	23.4967	Control
911	25	23	25.1369	23.4967	Control
912	25	24	25.6828	23.4967	Control
913	25	25	25.6828	23.4967	Control
914	25	26	25.6828	23.4967	Control
915	25	27	26.7762	23.4967	Control
916	25	28	26.7762	23.4967	Control
917	25	29	27.3221	23.4967	Control
918	25	30	27.8689	23.4967	Control
919	25	31	28.9615	23.4967	Control
920	25	32	30.0549	22.9508	Control
921	25	33	30.0549	22.9508	Control
922	25	34	30.0549	22.9508	Control
923	25	35	29.5082	22.9508	Control
924	25	36	29.5082	23.4967	Control
925	25	37	29.5082	24.0434	Control
926	26	0			Control
926	26	1	0	0	Control
927	26	2	2.73279	1.09262	Control
928	26	3	2.18607	1.09262	Control
929	26	4	1.63934	-2.73197	Control
930	26	5	1.63934	-2.73197	Control
931	26	6	2.73279	-3.27869	Control
932	26	7	3.27869	-3.27869	Control
933	26	8	2.18607	-0.546721	Control
934	26	9	0	0.546721	Control
935	26	10	3.82541	1.63934	Control
936	26	11	5.46475	2.73197	Control
937	26	12	10.9295	0.546721	Control
938	26	13	14.7541	0	Control
939	26	14	16.9402	1.09262	Control
940	26	15	22.9508	1.63934	Control
941	26	16	25.6836	1.63934	Control
942	26	17	29.5082	1.09262	Control
943	26	18	32.241	1.09262	Control
944	26	19	34.4262	0.546721	Control
945	26	20	34.973	-0.546721	Control
946	26	21	34.4262	-1.63934	Control
947	26	22	33.8803	-1.63934	Control
948	26	23	31.6943	2.73197	Control
949	26	24	33.8803	4.91803	Control
950	26	25	36.6123	6.55738	Control
951	26	26	37.7049	7.65	Control
952	26	27	40.9836	7.65	Control
953	26	28	42.077	8.19672	Control
954	26	29	43.1697	8.19672	Control
955	26	30	44.2623	8.19672	Control
956	26	31	44.809	7.65	Control
957	26	32	44.809	7.65	Control
958	26	33	38.2516	8.74344	Control
959	26	34	34.973	13.6615	Control
960	26	35	34.4262	14.2074	Control
961	26	36	35.5197	16.3934	Control
962	26	37	37.7049	19.6721	Control
963	27	0			Control
963	27	1	0	0	Control
964	27	2	1.63934	0	Control
965	27	3	3.27869	0	Control
966	27	4	4.91803	-1.09262	Control
967	27	5	8.74344	-0.546721	Control
968	27	6	10.9287	1.09262	Control
969	27	7	10.9287	1.09262	Control
970	27	8	10.9287	0.546721	Control
971	27	9	14.7541	-2.73197	Control
972	27	10	16.3934	-3.27869	Control
973	27	11	16.9402	-3.27869	Control
974	27	12	17.4861	-3.27869	Control
975	27	13	18.0328	-3.27869	Control
976	27	14	19.6721	-3.82541	Control
977	27	15	20.7648	-4.91803	Control
978	27	16	24.0434	-4.37131	Control
979	27	17	28.9615	-3.82541	Control
980	27	18	31.6943	-2.73197	Control
981	27	19	36.0656	-2.73197	Control
982	27	20	37.7049	-2.73197	Control
983	27	21	42.0762	-2.73197	Control
984	27	22	48.6336	-2.18607	Control
985	27	23	64.4811	-2.18607	Control
986	27	24	67.2131	-1.63934	Control
987	27	25	70.4918	-1.09262	Control
988	27	26	73.7705	0	Control
989	27	27	77.5959	0.546721	Control
990	27	28	79.7811	0.546721	Control
991	27	29	80.8746	1.09262	Control
992	27	30	81.4205	1.63934	Control
993	27	31	82.5139	2.18607	Control
994	27	32	88.5246	0	Control
995	27	33	90.7107	-2.73197	Control
996	27	34	96.7213	-3.27869	Control
997	27	35	99.4533	-4.37131	Control
998	27	36	101.639	-4.91803	Control
999	27	37	106.011	-3.82541	Control
1000	28	0			Control
1000	28	1	0	0	Control
1001	28	2	-0.545902	0	Control
1002	28	3	3.27869	1.63934	Control
1003	28	4	6.55738	3.27869	Control
1004	28	5	8.74344	4.91803	Control
1005	28	6	11.4754	6.01148	Control
1006	28	7	15.3008	7.65082	Control
1007	28	8	16.3934	8.19672	Control
1008	28	9	18.5795	8.74344	Control
1009	28	10	21.3115	9.83607	Control
1010	28	11	24.5902	10.9295	Control
1011	28	12	28.4156	11.4754	Control
1012	28	13	30.6016	12.5689	Control
1013	28	14	34.973	15.3008	Control
1014	28	15	40.9836	19.1262	Control
1015	28	16	43.7164	22.4049	Control
1016	28	17	46.4484	24.0443	Control
1017	28	18	49.1803	25.1369	Control
1018	28	19	48.6344	26.2295	Control
1019	28	20	51.9131	26.2295	Control
1020	28	21	62.2951	23.4975	Control
1021	28	22	69.9459	22.4049	Control
1022	28	23	73.2246	21.8582	Control
1023	28	24	76.5033	20.7656	Control
1024	28	25	80.8746	19.1262	Control
1025	28	26	86.3393	18.0328	Control
1026	28	27	90.7107	18.5795	Control
1027	28	28	93.4426	19.6721	Control
1028	28	29	96.1754	24.5902	Control
1029	28	30	100	27.323	Control
1030	28	31	103.279	30.0549	Control
1031	28	32	104.918	31.1475	Control
1032	28	33	108.743	32.241	Control
1033	28	34	112.569	32.7869	Control
1034	28	35	116.94	33.3336	Control
1035	28	36	119.672	33.3336	Control
1036	28	37	121.858	34.973	Control
1037	29	0			Control
1037	29	1	0	0	Control
1038	29	2	0	0	Control
1039	29	3	2.18525	0	Control
1040	29	4	-2.18607	1.63934	Control
1041	29	5	-3.82541	1.63934	Control
1042	29	6	-6.55738	0	Control
1043	29	7	-6.55738	-0.546721	Control
1044	29	8	-6.55738	-0.546721	Control
1045	29	9	-9.29016	-2.73279	Control
1046	29	10	-9.83607	-3.82541	Control
1047	29	11	-7.65082	-6.55738	Control
1048	29	12	-7.65082	-9.29016	Control
1049	29	13	-8.19672	-10.9295	Control
1050	29	14	-3.82541	-11.4754	Control
1051	29	15	-2.18607	-10.9295	Control
1052	29	16	-1.09344	-9.83607	Control
1053	29	17	0	-9.83607	Control
1054	29	18	2.18525	-9.29016	Control
1055	29	19	5.46393	-7.65082	Control
1056	29	20	7.10328	-6.55738	Control
1057	29	21	8.74262	-6.01148	Control
1058	29	22	12.568	0.545902	Control
1059	29	23	13.6607	1.63934	Control
1060	29	24	13.6607	3.27869	Control
1061	29	25	14.2074	3.82459	Control
1062	29	26	14.7541	6.01066	Control
1063	29	27	14.7541	6.01066	Control
1064	29	28	16.3934	7.10328	Control
1065	29	29	18.0328	8.19672	Control
1066	29	30	20.7648	10.382	Control
1067	29	31	22.4041	12.568	Control
1068	29	32	23.4967	13.1148	Control
1069	29	33	24.0434	13.6607	Control
1070	29	34	25.1361	13.6607	Control
1071	29	35	27.3221	13.6607	Control
1072	29	36	28.9615	13.6607	Control
1073	29	37	30.6008	14.7541	Control
1074	30	0			Control
1074	30	1	0	0	Control
1075	30	2	2.73197	0	Control
1076	30	3	5.46475	-1.09262	Control
1077	30	4	5.46475	-1.09262	Control
1078	30	5	7.65	-1.09262	Control
1079	30	6	9.28934	0.546721	Control
1080	30	7	9.83607	1.09262	Control
1081	30	8	10.3828	1.63934	Control
1082	30	9	10.3828	2.18607	Control
1083	30	10	8.74344	4.37131	Control
1084	30	11	7.65	4.91803	Control
1085	30	12	7.65	5.46475	Control
1086	30	13	7.65	4.91803	Control
1087	30	14	7.65	4.37131	Control
1088	30	15	11.4754	2.73197	Control
1089	30	16	11.4754	2.73197	Control
1090	30	17	11.4754	2.73197	Control
1091	30	18	12.568	2.73197	Control
1092	30	19	18.0328	1.63934	Control
1093	30	20	20.2189	1.09262	Control
1094	30	21	22.4041	1.09262	Control
1095	30	22	25.1369	1.09262	Control
1096	30	23	25.1369	1.09262	Control
1097	30	24	20.2189	-2.18607	Control
1098	30	25	20.2189	-1.63934	Control
1099	30	26	20.7648	-1.09262	Control
1100	30	27	22.9508	-0.546721	Control
1101	30	28	24.5902	1.09262	Control
1102	30	29	25.6828	1.63934	Control
1103	30	30	27.3221	1.63934	Control
1104	30	31	31.1475	1.63934	Control
1105	30	32	33.3336	1.63934	Control
1106	30	33	36.6123	0	Control
1107	30	34	39.3443	-0.546721	Control
1108	30	35	42.0762	-0.546721	Control
1109	30	36	44.2623	-1.63934	Control
1110	30	37	47.541	-3.27869	Control
1111	31	0			Control
1111	31	1	0	0	Control
1112	31	2	2.73197	-0.546721	Control
1113	31	3	7.65	-0.546721	Control
1114	31	4	12.0221	1.09262	Control
1115	31	5	14.2074	2.73197	Control
1116	31	6	17.4861	4.91803	Control
1117	31	7	18.0328	5.46393	Control
1118	31	8	18.5795	5.46393	Control
1119	31	9	15.8467	5.46393	Control
1120	31	10	12.0221	4.91803	Control
1121	31	11	7.1041	3.27869	Control
1122	31	12	7.1041	2.73197	Control
1123	31	13	8.19672	2.18525	Control
1124	31	14	9.83607	3.27869	Control
1125	31	15	10.9287	3.27869	Control
1126	31	16	12.0221	3.82459	Control
1127	31	17	13.1148	4.91803	Control
1128	31	18	13.6615	4.91803	Control
1129	31	19	14.2074	6.55738	Control
1130	31	20	15.3008	7.65	Control
1131	31	21	15.8467	8.74262	Control
1132	31	22	17.4861	10.382	Control
1133	31	23	17.4861	10.382	Control
1134	31	24	18.5795	10.382	Control
1135	31	25	21.8582	9.28934	Control
1136	31	26	26.7762	9.28934	Control
1137	31	27	29.5082	10.382	Control
1138	31	28	34.4262	10.9287	Control
1139	31	29	39.3443	12.0213	Control
1140	31	30	43.1697	13.1148	Control
1141	31	31	45.3549	14.2074	Control
1142	31	32	45.3549	14.2074	Control
1143	31	33	43.7156	13.1148	Control
1144	31	34	46.9943	12.568	Control
1145	31	35	46.9943	12.568	Control
1146	31	36	47.541	12.0213	Control
1147	31	37	47.541	11.4754	Control
1148	32	0			Control
1148	32	1	0	0	Control
1149	32	2	1.09262	0	Control
1150	32	3	3.82541	0	Control
1151	32	4	0	0	Control
1152	32	5	0	-0.546721	Control
1153	32	6	1.63934	-1.09262	Control
1154	32	7	1.63934	0	Control
1155	32	8	1.63934	-8.19672	Control
1156	32	9	3.27869	-8.74344	Control
1157	32	10	3.27869	-6.55738	Control
1158	32	11	-0.546721	-13.1148	Control
1159	32	12	-1.09262	-14.7541	Control
1160	32	13	1.09262	-17.4861	Control
1161	32	14	1.09262	-20.2189	Control
1162	32	15	-1.63934	-19.6721	Control
1163	32	16	-1.63934	-17.4861	Control
1164	32	17	-3.27869	-14.2074	Control
1165	32	18	-3.27869	-13.6615	Control
1166	32	19	-2.18607	-14.2074	Control
1167	32	20	-1.63934	-14.2074	Control
1168	32	21	-0.546721	-14.2074	Control
1169	32	22	0	-14.2074	Control
1170	32	23	1.63934	-20.7648	Control
1171	32	24	2.18607	-21.8582	Control
1172	32	25	3.82541	-22.9508	Control
1173	32	26	1.63934	-24.0434	Control
1174	32	27	0	-25.1369	Control
1175	32	28	0	-24.5902	Control
1176	32	29	-1.09262	-20.2189	Control
1177	32	30	-1.09262	-20.2189	Control
1178	32	31	-2.18607	-22.4041	Control
1179	32	32	-1.63934	-26.7762	Control
1180	32	33	-1.63934	-27.8689	Control
1181	32	34	0	-28.4156	Control
1182	32	35	1.09262	-34.4262	Control
1183	32	36	1.63934	-37.7049	Control
1184	32	37	4.37131	-40.4369	Control
1185	33	0			Control
1185	33	1	0	0	Control
1186	33	2	0	0	Control
1187	33	3	0	0	Control
1188	33	4	-0.546721	0	Control
1189	33	5	3.27869	1.63934	Control
1190	33	6	10.3828	2.73197	Control
1191	33	7	18.5795	3.27869	Control
1192	33	8	24.5902	1.09262	Control
1193	33	9	32.7869	3.82541	Control
1194	33	10	35.5189	4.91803	Control
1195	33	11	37.1582	6.55738	Control
1196	33	12	39.3443	8.74344	Control
1197	33	13	39.3443	8.74344	Control
1198	33	14	37.7049	8.74344	Control
1199	33	15	37.1582	8.19672	Control
1200	33	16	34.973	8.19672	Control
1201	33	17	34.4262	8.19672	Control
1202	33	18	43.1697	9.28934	Control
1203	33	19	45.9016	10.9287	Control
1204	33	20	45.9016	12.0221	Control
1205	33	21	49.1803	14.7541	Control
1206	33	22	52.459	15.8467	Control
1207	33	23	55.7377	17.4861	Control
1208	33	24	58.4697	17.4861	Control
1209	33	25	61.2025	17.4861	Control
1210	33	26	62.8418	19.1254	Control
1211	33	27	64.4811	21.8582	Control
1212	33	28	65.5738	22.4041	Control
1213	33	29	67.7598	23.4975	Control
1214	33	30	69.9451	26.2295	Control
1215	33	31	74.8631	30.0549	Control
1216	33	32	77.0492	30.6008	Control
1217	33	33	79.2352	31.6943	Control
1218	33	34	81.9672	31.6943	Control
1219	33	35	79.2352	30.6008	Control
1220	33	36	78.6885	28.9615	Control
1221	33	37	77.5959	28.9615	Control
1222	34	0			Control
1222	34	1	0	0	Control
1223	34	2	0.546721	-0.546721	Control
1224	34	3	15.3008	-2.18607	Control
1225	34	4	19.6721	0	Control
1226	34	5	28.9615	3.82459	Control
1227	34	6	36.0656	7.65	Control
1228	34	7	39.891	7.65	Control
1229	34	8	38.2516	7.10328	Control
1230	34	9	38.7975	-0.546721	Control
1231	34	10	46.4484	-1.09344	Control
1232	34	11	48.6336	0.545902	Control
1233	34	12	54.6451	0.545902	Control
1234	34	13	70.4918	-1.09344	Control
1235	34	14	81.9672	-3.27869	Control
1236	34	15	88.5246	-4.91803	Control
1237	34	16	95.082	-9.83607	Control
1238	34	17	101.093	-10.3828	Control
1239	34	18	104.371	-10.9295	Control
1240	34	19	110.929	-10.9295	Control
1241	34	20	110.383	-12.5689	Control
1242	34	21	122.951	-1.63934	Control
1243	34	22	133.334	2.18525	Control
1244	34	23	136.612	3.27869	Control
1245	34	24	137.158	4.37131	Control
1246	34	25	137.705	6.01066	Control
1247	34	26	137.158	8.74262	Control
1248	34	27	137.158	9.28934	Control
1249	34	28	136.612	9.28934	Control
1250	34	29	136.066	9.28934	Control
1251	34	30	136.066	8.19672	Control
1252	34	31	136.066	8.19672	Control
1253	34	32	136.066	7.10328	Control
1254	34	33	136.066	7.10328	Control
1255	34	34	136.612	6.01066	Control
1256	34	35	137.158	6.01066	Control
1257	34	36	137.705	6.01066	Control
1258	34	37	137.705	6.01066	Control
1259	35	0			Control
1259	35	1	0	0	Control
1260	35	2	1.63934	0	Control
1261	35	3	2.73197	0.545902	Control
1262	35	4	4.37131	0.545902	Control
1263	35	5	4.91803	0.545902	Control
1264	35	6	5.46475	-0.546721	Control
1265	35	7	6.55738	-1.09344	Control
1266	35	8	10.3828	-1.09344	Control
1267	35	9	11.4754	-1.09344	Control
1268	35	10	12.0221	-4.37213	Control
1269	35	11	12.0221	-4.37213	Control
1270	35	12	12.0221	-4.37213	Control
1271	35	13	10.3828	-4.37213	Control
1272	35	14	10.9287	-3.27869	Control
1273	35	15	13.1148	0	Control
1274	35	16	13.1148	0.545902	Control
1275	35	17	12.0221	0.545902	Control
1276	35	18	15.3008	-0.546721	Control
1277	35	19	16.3934	-0.546721	Control
1278	35	20	18.0328	0	Control
1279	35	21	19.6721	0.545902	Control
1280	35	22	23.4975	1.09262	Control
1281	35	23	23.4975	1.09262	Control
1282	35	24	24.0434	0	Control
1283	35	25	25.6828	-1.63934	Control
1284	35	26	30.0549	-2.18607	Control
1285	35	27	32.7869	-2.18607	Control
1286	35	28	36.0656	-3.27869	Control
1287	35	29	37.7049	-3.27869	Control
1288	35	30	39.3443	-3.82541	Control
1289	35	31	38.7975	-6.01148	Control
1290	35	32	39.3443	-7.65082	Control
1291	35	33	40.4369	-8.19672	Control
1292	35	34	40.4369	-8.19672	Control
1293	35	35	40.4369	-8.19672	Control
1294	35	36	41.5303	-8.19672	Control
1295	35	37	41.5303	-8.19672	Control
1296	36	0			Control
1296	36	1	0	0	Control
1297	36	2	3.82541	3.27869	Control
1298	36	3	3.82541	2.73279	Control
1299	36	4	2.73279	7.65082	Control
1300	36	5	2.18607	7.65082	Control
1301	36	6	2.18607	7.65082	Control
1302	36	7	4.91803	6.01148	Control
1303	36	8	4.91803	4.91803	Control
1304	36	9	4.91803	3.27869	Control
1305	36	10	6.01148	2.73279	Control
1306	36	11	6.55738	2.73279	Control
1307	36	12	5.46475	1.09344	Control
1308	36	13	6.01148	0	Control
1309	36	14	7.1041	-1.09262	Control
1310	36	15	9.83607	-1.63934	Control
1311	36	16	14.2082	1.09344	Control
1312	36	17	16.9402	3.27869	Control
1313	36	18	17.4869	3.82541	Control
1314	36	19	20.7656	4.91803	Control
1315	36	20	21.3115	6.01148	Control
1316	36	21	23.4975	8.19672	Control
1317	36	22	24.5902	9.29016	Control
1318	36	23	24.5902	12.0221	Control
1319	36	24	24.5902	14.2082	Control
1320	36	25	25.6836	15.8475	Control
1321	36	26	26.2295	19.1262	Control
1322	36	27	26.2295	20.2189	Control
1323	36	28	17.4869	22.9508	Control
1324	36	29	16.9402	27.323	Control
1325	36	30	16.9402	28.4156	Control
1326	36	31	16.9402	30.6016	Control
1327	36	32	13.1148	30.6016	Control
1328	36	33	13.1148	32.7869	Control
1329	36	34	12.0221	34.973	Control
1330	36	35	12.0221	34.973	Control
1331	36	36	13.6615	33.8803	Control
1332	36	37	14.7541	32.241	Control
1333	37	0			Control
1333	37	1	0	0	Control
1334	37	2	2.18607	0	Control
1335	37	3	6.01148	0	Control
1336	37	4	13.6615	0	Control
1337	37	5	18.0328	0	Control
1338	37	6	19.6721	0	Control
1339	37	7	21.3115	2.18525	Control
1340	37	8	21.3115	2.73197	Control
1341	37	9	23.4975	3.27869	Control
1342	37	10	26.2295	3.27869	Control
1343	37	11	33.8803	3.27869	Control
1344	37	12	36.0656	4.91803	Control
1345	37	13	38.2516	6.01066	Control
1346	37	14	40.9836	7.10328	Control
1347	37	15	45.9016	7.10328	Control
1348	37	16	48.0877	7.10328	Control
1349	37	17	53.5525	6.01066	Control
1350	37	18	65.0279	2.73197	Control
1351	37	19	71.0385	1.09262	Control
1352	37	20	72.6779	0	Control
1353	37	21	74.3172	-2.18607	Control
1354	37	22	74.3172	-5.46475	Control
1355	37	23	77.0492	-9.29016	Control
1356	37	24	81.4213	-11.4754	Control
1357	37	25	84.1533	-12.5689	Control
1358	37	26	87.432	-14.7541	Control
1359	37	27	94.5361	-16.3934	Control
1360	37	28	96.1754	-13.6615	Control
1361	37	29	97.268	-12.5689	Control
1362	37	30	98.9074	-9.83607	Control
1363	37	31	100	-7.65082	Control
1364	37	32	100.547	-6.01148	Control
1365	37	33	100.547	-3.82541	Control
1366	37	34	99.4541	-2.18607	Control
1367	37	35	99.4541	-2.18607	Control
1368	37	36	97.268	-2.18607	Control
1369	37	37	97.268	-5.46475	Control
1370	38	0			Control
1370	38	1	0	0	Control
1371	38	2	-0.545902	-1.09262	Control
1372	38	3	4.37213	-2.73197	Control
1373	38	4	3.82541	-3.27869	Control
1374	38	5	4.37213	-3.27869	Control
1375	38	6	4.91803	-1.63934	Control
1376	38	7	4.91803	-0.545902	Control
1377	38	8	3.27869	0	Control
1378	38	9	1.63934	-1.09262	Control
1379	38	10	9.29016	-3.27869	Control
1380	38	11	9.83607	-4.37131	Control
1381	38	12	14.2082	-4.91803	Control
1382	38	13	18.5795	-4.91803	Control
1383	38	14	26.2295	-4.37131	Control
1384	38	15	30.0549	-4.37131	Control
1385	38	16	33.8803	-3.82459	Control
1386	38	17	41.5303	-2.73197	Control
1387	38	18	48.0877	-1.63934	Control
1388	38	19	51.9131	-1.63934	Control
1389	38	20	62.2951	-2.18525	Control
1390	38	21	69.3992	0.546721	Control
1391	38	22	72.1311	6.01148	Control
1392	38	23	75.4098	8.19672	Control
1393	38	24	75.9566	9.29016	Control
1394	38	25	75.4098	10.9295	Control
1395	38	26	73.7705	15.8475	Control
1396	38	27	73.7705	18.0328	Control
1397	38	28	73.7705	20.7656	Control
1398	38	29	83.0607	22.4049	Control
1399	38	30	94.5361	18.0328	Control
1400	38	31	100	12.5689	Control
1401	38	32	106.557	8.74344	Control
1402	38	33	112.022	6.55738	Control
1403	38	34	114.754	5.46475	Control
1404	38	35	118.58	3.82541	Control
1405	38	36	125.137	2.18607	Control
1406	38	37	131.694	2.18607	Control
1407	39	0			Control
1407	39	1	0	0	Control
1408	39	2	0.546721	-3.27869	Control
1409	39	3	6.55738	-3.27869	Control
1410	39	4	9.83607	-2.18607	Control
1411	39	5	14.2082	-2.18607	Control
1412	39	6	20.2189	-3.82541	Control
1413	39	7	20.7656	-4.37213	Control
1414	39	8	18.5795	-9.83607	Control
1415	39	9	19.6721	-13.6615	Control
1416	39	10	24.5902	-13.6615	Control
1417	39	11	27.8689	-14.7541	Control
1418	39	12	31.1475	-14.7541	Control
1419	39	13	32.7869	-14.2082	Control
1420	39	14	33.3336	-12.5689	Control
1421	39	15	34.973	-10.3828	Control
1422	39	16	37.159	-8.74344	Control
1423	39	17	39.891	-7.1041	Control
1424	39	18	43.1697	-6.01148	Control
1425	39	19	44.809	-4.91803	Control
1426	39	20	45.3557	-4.91803	Control
1427	39	21	45.3557	-4.91803	Control
1428	39	22	46.4484	-4.91803	Control
1429	39	23	46.9951	-6.01148	Control
1430	39	24	53.5525	-6.01148	Control
1431	39	25	58.4705	-5.46475	Control
1432	39	26	62.2951	-4.37213	Control
1433	39	27	65.5738	-2.73279	Control
1434	39	28	67.2131	-1.63934	Control
1435	39	29	70.4918	-1.63934	Control
1436	39	30	74.3172	-1.09344	Control
1437	39	31	79.782	-0.546721	Control
1438	39	32	83.0607	0	Control
1439	39	33	83.6066	0.545902	Control
1440	39	34	83.6066	0.545902	Control
1441	39	35	87.432	-0.546721	Control
1442	39	36	90.1639	-1.09344	Control
1443	39	37	92.35	-1.09344	Control
1444	40	0			Control
1444	40	1	0	0	Control
1445	40	2	-0.546721	-2.73279	Control
1446	40	3	-1.09262	-2.73279	Control
1447	40	4	-2.18607	-1.63934	Control
1448	40	5	3.82541	-4.91803	Control
1449	40	6	4.91803	-5.46475	Control
1450	40	7	4.37131	-5.46475	Control
1451	40	8	14.2074	-9.83607	Control
1452	40	9	19.1254	-12.5689	Control
1453	40	10	38.7975	-22.9508	Control
1454	40	11	57.377	-31.6943	Control
1455	40	12	63.9344	-28.4156	Control
1456	40	13	65.027	-26.7762	Control
1457	40	14	72.6779	-26.7762	Control
1458	40	15	74.3172	-26.2295	Control
1459	40	16	73.7705	-26.2295	Control
1460	40	17	73.7705	-26.2295	Control
1461	40	18	79.7811	-27.323	Control
1462	40	19	83.0598	-27.8689	Control
1463	40	20	88.5246	-28.4156	Control
1464	40	21	106.011	-34.4262	Control
1465	40	22	111.475	-34.4262	Control
1466	40	23	114.207	-34.4262	Control
1467	40	24	122.404	-35.5197	Control
1468	40	25	132.24	-38.7984	Control
1469	40	26	135.519	-38.7984	Control
1470	40	27	138.798	-38.7984	Control
1471	40	28	140.437	-38.7984	Control
1472	40	29	143.17	-38.7984	Control
1473	40	30	148.088	-38.7984	Control
1474	40	31	151.366	-38.7984	Control
1475	40	32	153.552	-38.7984	Control
1476	40	33	154.098	-38.7984	Control
1477	40	34	155.738	-39.891	Control
1478	40	35	156.284	-40.4377	Control
1479	40	36	157.924	-40.4377	Control
1480	40	37	159.016	-40.4377	Control
1481	41	0			Control
1481	41	1	0	0	Control
1482	41	2	3.82541	-1.09344	Control
1483	41	3	4.91803	-0.546721	Control
1484	41	4	4.91803	0.545902	Control
1485	41	5	5.46475	1.63934	Control
1486	41	6	5.46475	1.63934	Control
1487	41	7	5.46475	0.545902	Control
1488	41	8	5.46475	0.545902	Control
1489	41	9	4.37131	0.545902	Control
1490	41	10	2.73197	0.545902	Control
1491	41	11	1.63934	0.545902	Control
1492	41	12	1.09262	2.73197	Control
1493	41	13	1.63934	3.27869	Control
1494	41	14	2.73197	3.82459	Control
1495	41	15	3.27869	3.82459	Control
1496	41	16	3.27869	3.27869	Control
1497	41	17	3.27869	2.73197	Control
1498	41	18	3.27869	2.73197	Control
1499	41	19	3.82541	2.73197	Control
1500	41	20	4.37131	2.73197	Control
1501	41	21	7.1041	2.18525	Control
1502	41	22	9.28934	2.18525	Control
1503	41	23	10.9287	2.18525	Control
1504	41	24	14.7541	2.73197	Control
1505	41	25	19.6721	2.73197	Control
1506	41	26	21.3115	2.73197	Control
1507	41	27	24.0434	2.73197	Control
1508	41	28	25.6828	2.73197	Control
1509	41	29	27.3221	2.73197	Control
1510	41	30	28.9615	2.73197	Control
1511	41	31	29.5082	2.73197	Control
1512	41	32	31.1475	2.73197	Control
1513	41	33	32.2402	2.73197	Control
1514	41	34	33.8795	2.73197	Control
1515	41	35	38.7975	3.82459	Control
1516	41	36	40.4369	3.82459	Control
1517	41	37	41.5303	3.82459	Control
1518	42	0			Control
1518	42	1	0	0	Control
1519	42	2	0	0	Control
1520	42	3	-1.09262	0	Control
1521	42	4	-1.09262	0	Control
1522	42	5	-2.18525	1.63934	Control
1523	42	6	-0.545902	3.27869	Control
1524	42	7	3.82541	5.46393	Control
1525	42	8	4.91803	5.46393	Control
1526	42	9	7.1041	8.74262	Control
1527	42	10	10.3828	13.1148	Control
1528	42	11	12.0221	19.1254	Control
1529	42	12	14.2082	25.1361	Control
1530	42	13	15.3008	30.6008	Control
1531	42	14	15.3008	34.9721	Control
1532	42	15	16.9402	40.4369	Control
1533	42	16	17.4869	42.0762	Control
1534	42	17	18.5795	43.7156	Control
1535	42	18	21.3115	45.3549	Control
1536	42	19	23.4975	45.9016	Control
1537	42	20	25.6836	46.9943	Control
1538	42	21	27.8689	47.541	Control
1539	42	22	31.6943	49.1803	Control
1540	42	23	35.5197	50.273	Control
1541	42	24	44.809	51.9123	Control
1542	42	25	54.0984	53.5516	Control
1543	42	26	55.7377	54.0984	Control
1544	42	27	59.0164	57.377	Control
1545	42	28	62.2951	60.6557	Control
1546	42	29	66.1205	62.841	Control
1547	42	30	68.8525	63.9344	Control
1548	42	31	73.2246	64.4803	Control
1549	42	32	76.5033	65.5738	Control
1550	42	33	76.5033	65.5738	Control
1551	42	34	78.6885	65.5738	Control
1552	42	35	80.3279	64.4803	Control
1553	42	36	82.5139	65.027	Control
1554	42	37	86.8852	66.1197	Control
1555	43	0			Control
1555	43	1	0	0	Control
1556	43	2	0.545902	0	Control
1557	43	3	-2.73279	1.09344	Control
1558	43	4	-1.63934	0.546721	Control
1559	43	5	-7.1041	1.63934	Control
1560	43	6	-3.82541	2.18607	Control
1561	43	7	1.09262	4.91803	Control
1562	43	8	2.73197	7.65082	Control
1563	43	9	0.545902	7.1041	Control
1564	43	10	-0.546721	4.37213	Control
1565	43	11	-1.63934	4.37213	Control
1566	43	12	-2.18607	3.27869	Control
1567	43	13	1.09262	3.82541	Control
1568	43	14	5.46393	4.91803	Control
1569	43	15	7.10328	4.91803	Control
1570	43	16	10.9287	4.37213	Control
1571	43	17	15.8467	4.37213	Control
1572	43	18	19.6721	4.37213	Control
1573	43	19	21.8574	4.37213	Control
1574	43	20	25.1361	5.46475	Control
1575	43	21	28.9615	5.46475	Control
1576	43	22	32.7869	4.91803	Control
1577	43	23	42.623	3.82541	Control
1578	43	24	43.7156	3.82541	Control
1579	43	25	42.0762	3.27869	Control
1580	43	26	39.8902	3.27869	Control
1581	43	27	37.1582	3.82541	Control
1582	43	28	37.7049	4.37213	Control
1583	43	29	37.1582	5.46475	Control
1584	43	30	37.1582	6.01148	Control
1585	43	31	37.1582	6.01148	Control
1586	43	32	37.1582	6.55738	Control
1587	43	33	38.2508	7.1041	Control
1588	43	34	38.7975	7.1041	Control
1589	43	35	39.3443	7.65082	Control
1590	43	36	39.8902	10.3828	Control
1591	43	37	37.1582	10.9295	Control
1592	44	0			Control
1592	44	1	0	0	Control
1593	44	2	3.27869	1.63934	Control
1594	44	3	6.55738	4.37213	Control
1595	44	4	7.1041	7.1041	Control
1596	44	5	7.65082	8.74344	Control
1597	44	6	7.65082	9.29016	Control
1598	44	7	12.0221	14.2082	Control
1599	44	8	20.2189	16.9402	Control
1600	44	9	25.1369	16.9402	Control
1601	44	10	28.9623	16.3934	Control
1602	44	11	29.5082	15.8475	Control
1603	44	12	29.5082	14.7541	Control
1604	44	13	27.8689	13.6615	Control
1605	44	14	25.6836	12.5689	Control
1606	44	15	25.6836	12.5689	Control
1607	44	16	25.6836	12.5689	Control
1608	44	17	26.7762	12.0221	Control
1609	44	18	26.2295	12.0221	Control
1610	44	19	26.2295	12.0221	Control
1611	44	20	25.6836	13.1148	Control
1612	44	21	27.323	14.7541	Control
1613	44	22	30.0549	14.7541	Control
1614	44	23	31.1475	14.2082	Control
1615	44	24	31.1475	12.5689	Control
1616	44	25	31.1475	12.5689	Control
1617	44	26	31.1475	13.6615	Control
1618	44	27	31.6943	13.6615	Control
1619	44	28	32.241	14.2082	Control
1620	44	29	32.241	14.2082	Control
1621	44	30	32.241	14.7541	Control
1622	44	31	32.241	14.7541	Control
1623	44	32	32.241	14.7541	Control
1624	44	33	32.241	14.7541	Control
1625	44	34	31.1475	15.3008	Control
1626	44	35	31.1475	15.8475	Control
1627	44	36	30.6016	18.5795	Control
1628	44	37	30.6016	19.1262	Control
1629	45	0			Control
1629	45	1	0	0	Control
1630	45	2	2.18607	1.09262	Control
1631	45	3	2.18607	1.09262	Control
1632	45	4	1.63934	2.18525	Control
1633	45	5	1.09344	2.18525	Control
1634	45	6	1.09344	2.18525	Control
1635	45	7	1.09344	2.18525	Control
1636	45	8	3.27869	1.09262	Control
1637	45	9	3.82541	0.545902	Control
1638	45	10	4.37213	0.545902	Control
1639	45	11	4.91803	0.545902	Control
1640	45	12	6.55738	2.18525	Control
1641	45	13	7.1041	3.27869	Control
1642	45	14	8.19672	2.73197	Control
1643	45	15	10.3828	1.09262	Control
1644	45	16	11.4754	0.545902	Control
1645	45	17	14.2082	0.545902	Control
1646	45	18	19.6721	0	Control
1647	45	19	25.1369	-0.546721	Control
1648	45	20	26.7762	-3.82541	Control
1649	45	21	28.4156	-5.46475	Control
1650	45	22	29.5082	-5.46475	Control
1651	45	23	30.6016	-7.65082	Control
1652	45	24	32.7869	-8.19672	Control
1653	45	25	34.4262	-10.3828	Control
1654	45	26	34.973	-10.3828	Control
1655	45	27	37.7049	-10.3828	Control
1656	45	28	40.4377	-10.3828	Control
1657	45	29	44.2623	-10.3828	Control
1658	45	30	46.4484	-10.3828	Control
1659	45	31	47.541	-10.3828	Control
1660	45	32	48.6344	-13.1148	Control
1661	45	33	49.727	-14.7541	Control
1662	45	34	49.1803	-15.3008	Control
1663	45	35	49.1803	-15.3008	Control
1664	45	36	49.1803	-15.8475	Control
1665	45	37	50.2738	-15.8475	Control
1666	46	0			Control
1666	46	1	0	0	Control
1667	46	2	0	0	Control
1668	46	3	2.18525	1.09262	Control
1669	46	4	2.18525	1.09262	Control
1670	46	5	0.545902	3.27869	Control
1671	46	6	-0.546721	2.73197	Control
1672	46	7	-0.546721	2.73197	Control
1673	46	8	1.09262	4.37131	Control
1674	46	9	1.63934	4.37131	Control
1675	46	10	3.82459	1.09262	Control
1676	46	11	4.37131	1.09262	Control
1677	46	12	3.27869	0.545902	Control
1678	46	13	3.27869	0	Control
1679	46	14	3.27869	1.63934	Control
1680	46	15	6.01066	3.82459	Control
1681	46	16	6.01066	3.82459	Control
1682	46	17	6.01066	3.82459	Control
1683	46	18	9.28934	2.73197	Control
1684	46	19	10.382	2.73197	Control
1685	46	20	10.9287	4.37131	Control
1686	46	21	12.0213	6.01066	Control
1687	46	22	12.568	3.27869	Control
1688	46	23	16.3934	-1.63934	Control
1689	46	24	17.4861	-1.63934	Control
1690	46	25	16.3934	-6.01148	Control
1691	46	26	14.7541	-6.55738	Control
1692	46	27	14.7541	-6.01148	Control
1693	46	28	14.2074	-6.01148	Control
1694	46	29	14.2074	-3.82541	Control
1695	46	30	14.2074	-1.63934	Control
1696	46	31	15.3	1.63934	Control
1697	46	32	17.4861	3.27869	Control
1698	46	33	21.3115	2.73197	Control
1699	46	34	25.1361	0	Control
1700	46	35	24.5902	-3.82541	Control
1701	46	36	27.8689	-4.91803	Control
1702	46	37	33.3328	-6.55738	Control
1703	47	0			Control
1703	47	1	0	0	Control
1704	47	2	3.27869	-2.18525	Control
1705	47	3	3.27869	-1.63934	Control
1706	47	4	2.73279	-2.73197	Control
1707	47	5	2.73279	-4.91803	Control
1708	47	6	6.01148	-7.10328	Control
1709	47	7	6.01148	-7.10328	Control
1710	47	8	6.01148	-6.55738	Control
1711	47	9	4.91803	-6.55738	Control
1712	47	10	5.46475	-8.19672	Control
1713	47	11	6.55738	-8.19672	Control
1714	47	12	5.46475	-7.10328	Control
1715	47	13	5.46475	-6.55738	Control
1716	47	14	6.01148	-6.55738	Control
1717	47	15	7.65082	-8.19672	Control
1718	47	16	9.83607	-8.74262	Control
1719	47	17	12.0221	-7.65	Control
1720	47	18	12.5689	-7.10328	Control
1721	47	19	13.1148	-5.46393	Control
1722	47	20	13.1148	-5.46393	Control
1723	47	21	13.6615	-6.01066	Control
1724	47	22	14.7541	-6.01066	Control
1725	47	23	15.8475	-6.55738	Control
1726	47	24	16.9402	-6.55738	Control
1727	47	25	18.5795	-6.55738	Control
1728	47	26	18.5795	-5.46393	Control
1729	47	27	19.1262	-4.91803	Control
1730	47	28	19.1262	-4.37131	Control
1731	47	29	19.6721	-3.82459	Control
1732	47	30	20.7656	-3.27869	Control
1733	47	31	23.4975	-3.27869	Control
1734	47	32	24.5902	-3.27869	Control
1735	47	33	24.5902	-3.27869	Control
1736	47	34	24.5902	-3.82459	Control
1737	47	35	25.1369	-3.82459	Control
1738	47	36	25.1369	-3.27869	Control
1739	47	37	26.2295	-3.27869	Control
1740	48	0			Control
1740	48	1	0	0	Control
1741	48	2	0	-2.73279	Control
1742	48	3	0	-3.27869	Control
1743	48	4	0	-3.82541	Control
1744	48	5	0.545902	-2.73279	Control
1745	48	6	0	-1.63934	Control
1746	48	7	-0.546721	-0.546721	Control
1747	48	8	-1.09344	0.545902	Control
1748	48	9	-3.27869	-1.09344	Control
1749	48	10	-3.27869	-3.82541	Control
1750	48	11	-2.73279	-3.82541	Control
1751	48	12	-2.18607	-2.18607	Control
1752	48	13	-1.63934	0.545902	Control
1753	48	14	-2.18607	0.545902	Control
1754	48	15	-2.73279	-0.546721	Control
1755	48	16	-2.18607	-1.09344	Control
1756	48	17	-1.09344	-0.546721	Control
1757	48	18	-0.546721	1.63934	Control
1758	48	19	-0.546721	1.63934	Control
1759	48	20	-1.09344	1.63934	Control
1760	48	21	-4.37213	-1.63934	Control
1761	48	22	-0.546721	-1.09344	Control
1762	48	23	-0.546721	1.63934	Control
1763	48	24	-0.546721	2.18525	Control
1764	48	25	-0.546721	3.27869	Control
1765	48	26	0	3.82459	Control
1766	48	27	0	4.91803	Control
1767	48	28	0.545902	5.46393	Control
1768	48	29	1.09262	7.10328	Control
1769	48	30	1.63934	7.65	Control
1770	48	31	2.18525	7.65	Control
1771	48	32	2.73197	7.65	Control
1772	48	33	3.27869	7.65	Control
1773	48	34	3.27869	4.91803	Control
1774	48	35	3.27869	3.27869	Control
1775	48	36	3.27869	1.63934	Control
1776	48	37	3.27869	0.545902	Control
3812	104	0			Salmonella
3812	104	1	0	0	Salmonella
3813	104	2	0	-1.09262	Salmonella
3814	104	3	2.18525	-1.09262	Salmonella
3815	104	4	4.37131	-0.546721	Salmonella
3816	104	5	4.37131	0.546721	Salmonella
3817	104	6	2.73197	0	Salmonella
3818	104	7	2.73197	0	Salmonella
3819	104	8	-1.63934	2.18607	Salmonella
3820	104	9	-2.18607	3.82541	Salmonella
3821	104	10	-0.546721	1.09262	Salmonella
3822	104	11	-4.37213	5.46475	Salmonella
3823	104	12	-4.37213	7.1041	Salmonella
3824	104	13	-3.82541	4.37131	Salmonella
3825	104	14	-3.82541	3.27869	Salmonella
3826	104	15	-2.18607	3.82541	Salmonella
3827	104	16	-7.1041	4.91803	Salmonella
3828	104	17	-8.19672	4.91803	Salmonella
3829	104	18	-8.19672	4.91803	Salmonella
3830	104	19	-11.4754	6.55738	Salmonella
3831	104	20	-12.0221	8.19672	Salmonella
3832	104	21	-13.6615	7.1041	Salmonella
3833	104	22	-14.7541	6.55738	Salmonella
3834	104	23	-15.3008	8.19672	Salmonella
3835	104	24	-15.3008	9.83607	Salmonella
3836	104	25	-15.8475	11.4754	Salmonella
3837	104	26	-14.2082	10.9287	Salmonella
3838	104	27	-13.6615	9.83607	Salmonella
3839	104	28	-12.0221	6.55738	Salmonella
3840	104	29	-13.1148	6.01066	Salmonella
3841	104	30	-10.3828	4.91803	Salmonella
3842	104	31	-8.19672	5.46475	Salmonella
3843	104	32	-6.55738	4.37131	Salmonella
3844	104	33	-1.09344	4.37131	Salmonella
3845	104	34	1.63934	6.55738	Salmonella
3846	104	35	2.73197	7.65	Salmonella
3847	104	36	3.27869	9.28934	Salmonella
3848	104	37	7.10328	12.568	Salmonella
3849	105	0			Salmonella
3849	105	1	0	0	Salmonella
3850	105	2	0.545902	-0.546721	Salmonella
3851	105	3	12.0213	-2.18607	Salmonella
3852	105	4	18.5787	-5.46475	Salmonella
3853	105	5	32.2402	-15.8475	Salmonella
3854	105	6	36.0656	-15.8475	Salmonella
3855	105	7	45.9016	-17.4869	Salmonella
3856	105	8	54.0984	-16.3934	Salmonella
3857	105	9	61.2016	-13.6615	Salmonella
3858	105	10	78.1418	-15.3008	Salmonella
3859	105	11	92.8959	-15.3008	Salmonella
3860	105	12	107.65	-10.9295	Salmonella
3861	105	13	116.939	-4.37213	Salmonella
3862	105	14	128.961	0	Salmonella
3863	105	15	142.076	2.73197	Salmonella
3864	105	16	155.191	2.73197	Salmonella
3865	105	17	163.934	8.74262	Salmonella
3866	105	18	165.574	10.9287	Salmonella
3867	105	19	166.666	8.19672	Salmonella
3868	105	20	169.398	9.28934	Salmonella
3869	105	21	175.956	10.9287	Salmonella
3870	105	22	181.967	11.4754	Salmonella
3871	105	23	189.07	7.10328	Salmonella
3872	105	24	193.989	1.09262	Salmonella
3873	105	25	195.082	-0.546721	Salmonella
3874	105	26	215.3	4.37131	Salmonella
3875	105	27	217.486	5.46393	Salmonella
3876	105	28	221.311	5.46393	Salmonella
3877	105	29	225.136	8.19672	Salmonella
3878	105	30	231.148	8.19672	Salmonella
3879	105	31	240.437	7.65	Salmonella
3880	105	32	237.158	2.18525	Salmonella
3881	105	33	236.066	-1.09344	Salmonella
3882	105	34	238.798	-9.29016	Salmonella
3883	105	35	242.623	-15.3008	Salmonella
3884	105	36	249.18	-18.0328	Salmonella
3885	105	37	251.912	-16.9402	Salmonella
3886	106	0			Salmonella
3886	106	1	0	0	Salmonella
3887	106	2	1.63934	-1.09344	Salmonella
3888	106	3	8.19672	-5.46475	Salmonella
3889	106	4	16.3934	-4.91803	Salmonella
3890	106	5	22.9508	-6.01148	Salmonella
3891	106	6	26.2295	-7.1041	Salmonella
3892	106	7	27.8689	-8.74344	Salmonella
3893	106	8	35.5189	-9.83607	Salmonella
3894	106	9	39.3443	-9.29016	Salmonella
3895	106	10	43.1697	-8.74344	Salmonella
3896	106	11	46.9943	-8.74344	Salmonella
3897	106	12	49.1803	-7.1041	Salmonella
3898	106	13	46.4484	-7.1041	Salmonella
3899	106	14	49.1803	-6.55738	Salmonella
3900	106	15	48.0877	-6.55738	Salmonella
3901	106	16	50.273	-7.65082	Salmonella
3902	106	17	50.273	-8.74344	Salmonella
3903	106	18	51.3664	-10.9295	Salmonella
3904	106	19	57.377	-11.4754	Salmonella
3905	106	20	64.4811	-12.5689	Salmonella
3906	106	21	67.2131	-13.6615	Salmonella
3907	106	22	73.2238	-16.3934	Salmonella
3908	106	23	77.0492	-18.5795	Salmonella
3909	106	24	79.7811	-21.3115	Salmonella
3910	106	25	79.7811	-25.1369	Salmonella
3911	106	26	85.7926	-28.4156	Salmonella
3912	106	27	89.6172	-28.9623	Salmonella
3913	106	28	92.35	-29.5082	Salmonella
3914	106	29	106.011	-29.5082	Salmonella
3915	106	30	107.104	-25.6836	Salmonella
3916	106	31	114.754	-30.6016	Salmonella
3917	106	32	121.311	-36.6123	Salmonella
3918	106	33	121.858	-38.2516	Salmonella
3919	106	34	124.043	-43.1697	Salmonella
3920	106	35	125.683	-46.4484	Salmonella
3921	106	36	131.694	-48.0877	Salmonella
3922	106	37	134.426	-50.2738	Salmonella
3923	107	0			Salmonella
3923	107	1	0	0	Salmonella
3924	107	2	0.545902	0	Salmonella
3925	107	3	0.545902	-0.546721	Salmonella
3926	107	4	1.63934	-0.546721	Salmonella
3927	107	5	2.73197	1.63934	Salmonella
3928	107	6	6.01066	2.73197	Salmonella
3929	107	7	10.9287	2.73197	Salmonella
3930	107	8	19.6721	1.09262	Salmonella
3931	107	9	18.5787	1.09262	Salmonella
3932	107	10	20.7648	-1.63934	Salmonella
3933	107	11	18.0328	0	Salmonella
3934	107	12	17.4861	0	Salmonella
3935	107	13	20.218	-2.18607	Salmonella
3936	107	14	22.4041	-2.18607	Salmonella
3937	107	15	24.0434	-2.18607	Salmonella
3938	107	16	24.0434	0	Salmonella
3939	107	17	24.5902	-1.09344	Salmonella
3940	107	18	24.0434	-1.09344	Salmonella
3941	107	19	25.1361	-1.63934	Salmonella
3942	107	20	25.1361	-2.18607	Salmonella
3943	107	21	23.4967	-0.546721	Salmonella
3944	107	22	21.3115	0	Salmonella
3945	107	23	20.218	0	Salmonella
3946	107	24	19.6721	1.09262	Salmonella
3947	107	25	18.0328	1.09262	Salmonella
3948	107	26	15.8467	-2.18607	Salmonella
3949	107	27	13.6607	-2.73279	Salmonella
3950	107	28	14.2074	-3.82541	Salmonella
3951	107	29	14.7541	-2.73279	Salmonella
3952	107	30	14.7541	-2.18607	Salmonella
3953	107	31	13.1148	-1.63934	Salmonella
3954	107	32	12.0213	-1.09344	Salmonella
3955	107	33	12.568	-2.18607	Salmonella
3956	107	34	12.568	-3.27869	Salmonella
3957	107	35	10.9287	-3.82541	Salmonella
3958	107	36	9.28934	-3.82541	Salmonella
3959	107	37	9.28934	-4.37213	Salmonella
3960	108	0			Salmonella
3960	108	1	0	0	Salmonella
3961	108	2	1.63934	-0.546721	Salmonella
3962	108	3	2.73197	-4.37131	Salmonella
3963	108	4	5.46393	-5.46475	Salmonella
3964	108	5	9.28934	-12.0221	Salmonella
3965	108	6	21.8574	-14.7541	Salmonella
3966	108	7	33.3328	-12.0221	Salmonella
3967	108	8	39.8902	-14.2074	Salmonella
3968	108	9	40.9836	-13.1148	Salmonella
3969	108	10	44.2623	-11.4754	Salmonella
3970	108	11	48.0869	-9.83607	Salmonella
3971	108	12	52.459	-7.65	Salmonella
3972	108	13	57.923	-5.46475	Salmonella
3973	108	14	64.4803	-3.82541	Salmonella
3974	108	15	72.1311	-4.37131	Salmonella
3975	108	16	74.3164	-2.18607	Salmonella
3976	108	17	78.6885	0	Salmonella
3977	108	18	79.7811	2.18607	Salmonella
3978	108	19	80.3279	3.27869	Salmonella
3979	108	20	84.1525	6.55738	Salmonella
3980	108	21	85.7918	8.19672	Salmonella
3981	108	22	87.4311	9.83607	Salmonella
[truncated: 1,231 more rows]

## Sheet: Fig. 2B
Control				Speed	Directedness		Salmonella				Speed	Directedness
1	30	0		0.261591	-1		1	7	12		0.465283	-0.503871
2	145	22		0.913208	-0.988685		2	252	-17		1.6573	-0.997732
3	206	27		1.54123	-0.99152		3	134	-50		0.950733	-0.936903
4	20	16		0.235015	-0.780869		4	9	-4		0.38273	-0.913812
5	35	8		0.341476	-0.974859		5	84	46		0.953349	-0.877096
6	40	-15		0.332846	-0.936329		6	13	1		0.421711	-0.997054
7	22	-1		0.282787	-0.998969		7	-6	5		0.272276	0.768221
8	192	49		1.49321	-0.968943		8	-18	-17		0.502662	0.727013
9	142	78		1.08521	-0.876476		9	10	39		0.388864	-0.248375
10	42	15		0.35977	-0.941742		10	45	-2		0.336285	-0.999014
11	42	4		0.418754	-0.995495		11	29	-5		0.56821	-0.98546
12	15	10		0.261238	-0.83205		12	10	7		0.489411	-0.819232
13	51	-27		0.536393	-0.883788		13	52	5		0.49195	-0.995409
14	67	23		0.633366	-0.945822		14	45	22		0.445504	-0.898384
15	103	3		0.819919	-0.999576		15	36	20		0.550051	-0.874157
16	23	24		0.314033	-0.691905		16	70	-44		0.76564	-0.846637
17	98	-36		1.20189	-0.93867		17	-14	2		0.300432	0.989949
18	145	29		1.01481	-0.980581		18	-3	5		0.238118	0.514496
19	107	-25		0.746492	-0.973774		19	8	9		0.287902	-0.664364
20	54	-3		0.39027	-0.99846		20	13	17		0.421826	-0.60745
21	137	24		0.938952	-0.985		21	22	-32		0.663757	-0.566529
22	38	16		0.507316	-0.921635		22	-1	-18		0.231697	0.05547
23	79	17		0.54654	-0.977621		23	-20	-51		0.47229	0.365088
24	50	7		0.419674	-0.990342		24	4	-11		0.384788	-0.341743
25	36	29		0.334393	-0.778754		25	-2	0		0.132702	1
26	46	24		0.646343	-0.886585		26	25	9		0.405134	-0.940887
27	129	-4		0.768831	-0.99952		27	-34	7		0.384524	0.979457
28	149	42		0.954336	-0.962493		28	58	-5		0.814918	-0.996305
29	38	18		0.523539	-0.903738		29	-17	-2		0.283138	0.993151
30	58	-4		0.482453	-0.99763		30	-96	33		0.624444	0.945687
31	58	14		0.563918	-0.972082		31	51	24		0.6539	-0.904819
32	5	-49		0.619976	-0.101514		32	-33	-25		0.455686	0.797092
33	94	36		0.755891	-0.933857		33	-195	-6		1.17801	0.999527
34	168	7		1.16605	-0.999133		34	21	-22		0.487627	-0.690476
35	50	-10		0.418666	-0.980581		35	-8	-31		1.23889	0.249878
36	18	39		0.57199	-0.419058		36	-43	24		0.393785	0.873198
37	119	-7		0.864335	-0.998274		37	-20	24		1.52493	0.640184
38	161	2		1.15972	-0.999923
39	113	-1		0.763438	-0.999961
40	194	-49		1.2151	-0.969552
41	50	5		0.380623	-0.995037
42	106	81		0.862104	-0.794571
43	46	13		0.639447	-0.962309
44	37	23		0.438011	-0.849285
45	61	-19		0.450655	-0.954758
46	41	-8		0.539635	-0.981491
47	32	-4		0.313989	-0.992278
48	4	1		0.369625	-0.970143
49	-36	-11		0.330159	0.956352
To anode					0.979592							0.594595		To the anode
To cathode					0.0204082							0.405405		To the cathode

## Sheet: Fig. 2C
No Bacteria				Speed	Directedness		Salmonella				Speed	Directedness
1	30	0		0.261591	-1		1	7	12		0.465283	-0.503871
2	145	22		0.913208	-0.988685		2	252	-17		1.6573	-0.997732
3	206	27		1.54123	-0.99152		3	134	-50		0.950733	-0.936903
4	20	16		0.235015	-0.780869		4	9	-4		0.38273	-0.913812
5	35	8		0.341476	-0.974859		5	84	46		0.953349	-0.877096
6	40	-15		0.332846	-0.936329		6	13	1		0.421711	-0.997054
7	22	-1		0.282787	-0.998969		7	-6	5		0.272276	0.768221
8	192	49		1.49321	-0.968943		8	-18	-17		0.502662	0.727013
9	142	78		1.08521	-0.876476		9	10	39		0.388864	-0.248375
10	42	15		0.35977	-0.941742		10	45	-2		0.336285	-0.999014
11	42	4		0.418754	-0.995495		11	29	-5		0.56821	-0.98546
12	15	10		0.261238	-0.83205		12	10	7		0.489411	-0.819232
13	51	-27		0.536393	-0.883788		13	52	5		0.49195	-0.995409
14	67	23		0.633366	-0.945822		14	45	22		0.445504	-0.898384
15	103	3		0.819919	-0.999576		15	36	20		0.550051	-0.874157
16	23	24		0.314033	-0.691905		16	70	-44		0.76564	-0.846637
17	98	-36		1.20189	-0.93867		17	-14	2		0.300432	0.989949
18	145	29		1.01481	-0.980581		18	-3	5		0.238118	0.514496
19	107	-25		0.746492	-0.973774		19	8	9		0.287902	-0.664364
20	54	-3		0.39027	-0.99846		20	13	17		0.421826	-0.60745
21	137	24		0.938952	-0.985		21	22	-32		0.663757	-0.566529
22	38	16		0.507316	-0.921635		22	-1	-18		0.231697	0.05547
23	79	17		0.54654	-0.977621		23	-20	-51		0.47229	0.365088
24	50	7		0.419674	-0.990342		24	4	-11		0.384788	-0.341743
25	36	29		0.334393	-0.778754		25	-2	0		0.132702	1
26	46	24		0.646343	-0.886585		26	25	9		0.405134	-0.940887
27	129	-4		0.768831	-0.99952		27	-34	7		0.384524	0.979457
28	149	42		0.954336	-0.962493		28	58	-5		0.814918	-0.996305
29	38	18		0.523539	-0.903738		29	-17	-2		0.283138	0.993151
30	58	-4		0.482453	-0.99763		30	-96	33		0.624444	0.945687
31	58	14		0.563918	-0.972082		31	51	24		0.6539	-0.904819
32	5	-49		0.619976	-0.101514		32	-33	-25		0.455686	0.797092
33	94	36		0.755891	-0.933857		33	-195	-6		1.17801	0.999527
34	168	7		1.16605	-0.999133		34	21	-22		0.487627	-0.690476
35	50	-10		0.418666	-0.980581		35	-8	-31		1.23889	0.249878
36	18	39		0.57199	-0.419058		36	-43	24		0.393785	0.873198
37	119	-7		0.864335	-0.998274		37	-20	24		1.52493	0.640184
38	161	2		1.15972	-0.999923
39	113	-1		0.763438	-0.999961
40	194	-49		1.2151	-0.969552
41	50	5		0.380623	-0.995037
42	106	81		0.862104	-0.794571
43	46	13		0.639447	-0.962309
44	37	23		0.438011	-0.849285
45	61	-19		0.450655	-0.954758
46	41	-8		0.539635	-0.981491
47	32	-4		0.313989	-0.992278
48	4	1		0.369625	-0.970143
49	-36	-11		0.330159	0.956352
N					49							37
Mean				0.647535	-0.877945						0.573526	-0.181278
SE				0.0474043	0.0442946						0.0576406	0.13175
ttest											0.320463	3.03976e-07
Directedness	Control	Salmonella
Mean	-0.877945	-0.181278
SE	0.0442946	0.13175

## Sheet: Fig. 2D
	Inoculum	16 h PI
Mean CFU	5.90309	3.90309
SE	1.32103	2.27206

## Sheet: Fig. 3B
Directedness (cosq)	Ctrl	Beads	WT	∆invA
	-1	-0.999941	0.877256	0.979586
	-0.999974	-0.99333	0.988373	0.988375
	-0.998314	-0.99897	0.898876	0.998618
	-0.987007	-0.98954	0.972622	0.87955
	-0.999643	-0.999385	0.901822	-0.824937
	-0.995275	-0.993152	0.947565	-0.840565
	-0.986392	-0.999435	0.769556	0.972479
	-0.99496	-0.926079	0.999752	1
	-1	-0.977972	0.640166	0.85659
	-0.99975	-0.999644	-0.679748	0.989951
	-0.999286	-0.999183	0.996206	0.938028
	-0.999406	-0.999869	0.979995	0.997129
	-0.997458	-0.999969	0.99481	0.975059
	-0.996241	-0.999584	0.951714	0.886588
	-0.998732	-0.998792	0.94396	0.861366
	-1	-0.99444	0.137612	0.99853
	-0.930027	-0.995346	0.928484	-0.844649
	-0.996544	-0.994908	0.669041	0.111725
		-0.995792	0.909983	0.950306
		-0.999991	0.999056	0.884919
		-0.9539	0.966243	0.946159
		-0.982149	-0.580194	0.940011
		-0.9992	0.960275	0.55482
		-0.999694	-0.697362	0.952422
		-0.880463	-0.978891	0.832058
		-0.996365	0.975137	-0.990068
		-0.988448	-0.73822	0.997188
		-0.999891	0.991388	0.864358
		-0.949984	0.410372	0.664396
		-0.995685	-0.707107	-0.991274
		-0.996998	-0.983166	0.149237
		-0.998766	0.330217	0.863771
		-0.999842	-0.795458	-0.547098
		-1	0.937225	0.999808
		-0.989787	0.432705
Directedness (cosq)	Ctrl	Beads	WT	∆invA
N	18	35	35	34
Mean	-0.993278	-0.988186	0.46715	0.55866
STD	0.0163108	0.0247819	0.717211	0.692025
SE	0.0038445	0.00418891	0.121231	0.118681
Tukey HSD p-value
Control vs Beads		0.899995
Control vs WT			0.0010053
Control vs ∆invA				0.0010053
Beads vs WT			0.0010053
Beads vs ∆invA				0.0010053
WT vs ∆invA				0.883878

## Sheet: Fig. 3C
	CFU	SE	t test
Inocula	380000	100000
WT	4598	2489	0.046
∆invA	304	294

## Sheet: Fig. 3D
	Track n	Slice n	X [µm]	Y [µm]
1	1	1	0	0		CTRL	1~18
2	1	2	0	0			fluorescent	non-fluorescent
3	1	3	2.408	0.803		Beads	19~38	39~53
4	1	4	3.21	1.873		invA	54~66	67~87
5	1	5	6.688	3.211		WT	88~104	105~122
6	1	6	7.491	5.886
7	1	7	8.561	5.351
8	1	8	10.701	6.153
9	1	9	13.376	8.026
10	1	10	17.122	9.096
11	1	11	19.262	9.364
12	1	12	20.332	8.293
13	1	13	18.192	9.096
14	1	14	18.192	8.828
15	1	15	17.924	9.364
16	1	16	19.262	9.899
17	1	17	20.332	10.434
18	1	18	18.727	10.166
19	1	19	21.134	7.223
20	1	20	18.459	8.293
21	1	21	17.657	6.153
22	1	22	18.727	6.421
23	1	23	18.727	7.223
24	1	24	16.052	6.153
25	1	25	16.052	5.083
26	1	26	13.911	5.618
27	1	27	13.109	4.548
28	1	28	13.109	4.816
29	1	29	11.236	2.943
30	1	30	13.644	2.14
31	1	31	16.052	0.803
32	1	32	19.529	0.803
33	1	33	20.332	0
	1
34	2	1	0	0
35	2	2	0.267	0
36	2	3	1.07	-0.268
37	2	4	-0.268	0.535
38	2	5	-0.803	2.943
39	2	6	2.14	1.07
40	2	7	6.153	0.535
41	2	8	7.49	0.267
42	2	9	10.7	2.408
43	2	10	11.236	1.07
44	2	11	13.911	4.013
45	2	12	13.376	2.14
46	2	13	14.981	1.337
47	2	14	13.376	1.337
48	2	15	14.981	0
49	2	16	15.783	0.267
50	2	17	16.051	0.535
51	2	18	16.586	1.337
52	2	19	16.586	0.535
53	2	20	18.994	1.605
54	2	21	21.401	1.605
55	2	22	21.936	1.337
56	2	23	22.204	1.07
57	2	24	21.669	2.408
58	2	25	23.542	1.07
59	2	26	27.822	0.802
60	2	27	26.217	0.267
61	2	28	29.962	1.337
62	2	29	27.287	1.337
63	2	30	29.962	-0.268
64	2	31	33.707	-0.535
65	2	32	34.51	0
66	2	33	37.185	-0.268
	2
67	3	1	0	0
68	3	2	0	0.267
69	3	3	2.943	2.675
70	3	4	7.49	4.013
71	3	5	11.236	2.408
72	3	6	17.121	1.873
73	3	7	20.599	0.535
74	3	8	21.937	-1.605
75	3	9	22.739	0.267
76	3	10	22.739	1.07
77	3	11	23.274	1.337
78	3	12	23.274	3.478
79	3	13	25.147	3.478
80	3	14	27.02	1.873
81	3	15	28.892	3.478
82	3	16	31.032	2.408
83	3	17	29.16	0
84	3	18	31.835	0.535
85	3	19	31.032	-0.268
86	3	20	37.721	2.675
87	3	21	41.733	2.675
88	3	22	45.746	1.337
89	3	23	49.492	0.535
90	3	24	46.281	0
91	3	25	46.014	0.267
92	3	26	46.281	-0.535
93	3	27	44.676	-1.338
94	3	28	46.014	-0.535
95	3	29	46.281	-0.535
96	3	30	45.211	-1.873
97	3	31	45.746	-1.338
98	3	32	47.084	-1.605
99	3	33	46.014	-2.675
	3
100	4	1	0	0
101	4	2	0	0.267
102	4	3	1.605	-0.803
103	4	4	0.268	-2.408
104	4	5	1.07	-5.083
105	4	6	5.618	-2.675
106	4	7	6.956	-3.745
107	4	8	10.701	-3.745
108	4	9	10.701	-3.745
109	4	10	13.109	-3.21
110	4	11	13.912	-3.478
111	4	12	8.829	-4.281
112	4	13	13.912	-4.281
113	4	14	16.854	-3.478
114	4	15	20.867	-6.421
115	4	16	25.683	-5.886
116	4	17	30.498	-4.816
117	4	18	37.186	-4.816
118	4	19	47.084	-9.096
119	4	20	52.97	-9.898
120	4	21	62.066	-9.631
121	4	22	65.811	-15.784
122	4	23	70.091	-18.459
123	4	24	72.767	-17.924
124	4	25	78.117	-17.924
125	4	26	84.805	-18.192
126	4	27	89.888	-18.727
127	4	28	93.098	-17.924
128	4	29	105.404	-16.052
129	4	30	106.742	-19.797
130	4	31	108.08	-19.529
131	4	32	111.825	-18.727
132	4	33	115.035	-18.727
	4
133	5	1	0	0
134	5	2	1.07	0
135	5	3	9.631	6.153
136	5	4	13.376	2.408
137	5	5	20.6	5.886
138	5	6	19.262	9.631
139	5	7	24.077	11.771
140	5	8	24.612	6.421
141	5	9	31.033	1.07
142	5	10	37.186	-0.802
143	5	11	31.301	-1.872
144	5	12	25.95	-1.337
145	5	13	29.428	0.268
146	5	14	42.536	-1.07
147	5	15	38.256	-2.942
148	5	16	42.536	-3.21
149	5	17	44.409	-3.745
150	5	18	49.225	-2.675
151	5	19	53.772	-4.28
152	5	20	58.32	-0.802
153	5	21	60.728	1.873
154	5	22	65.276	6.421
155	5	23	69.556	10.701
156	5	24	71.161	7.491
157	5	25	72.232	10.434
158	5	26	64.206	3.211
159	5	27	71.429	6.421
160	5	28	71.964	6.688
161	5	29	73.569	5.351
162	5	30	79.455	1.07
163	5	31	87.48	-0.267
164	5	32	89.888	0.803
165	5	33	90.156	2.408
	5
166	6	1	0	0
167	6	2	1.338	-0.268
168	6	3	3.211	-1.873
169	6	4	6.421	-2.675
170	6	5	14.179	-3.21
171	6	6	20.332	-1.605
172	6	7	15.517	-1.605
173	6	8	13.911	-3.745
174	6	9	17.122	-4.28
175	6	10	16.052	-2.408
176	6	11	18.994	-4.548
177	6	12	20.332	-2.943
178	6	13	16.587	-2.675
179	6	14	15.784	-5.351
180	6	15	20.867	-4.013
181	6	16	24.612	-5.618
182	6	17	28.893	-6.421
183	6	18	32.638	-7.491
184	6	19	34.511	-5.618
185	6	20	41.466	-7.758
186	6	21	34.778	-8.026
187	6	22	30.498	-7.758
188	6	23	31.835	-6.421
189	6	24	35.848	-5.618
190	6	25	39.326	-5.618
191	6	26	42.536	-4.548
192	6	27	31.568	-6.153
193	6	28	36.918	-4.816
194	6	29	42.269	-4.548
195	6	30	33.708	-4.28
196	6	31	37.721	-4.548
197	6	32	39.326	-4.816
198	6	33	43.874	-4.28
	6
199	7	1	0	0
200	7	2	-0.536	0
201	7	3	3.477	1.07
202	7	4	8.56	3.477
203	7	5	12.841	2.942
204	7	6	16.586	2.14
205	7	7	17.924	0.535
206	7	8	21.401	-0.803
207	7	9	22.739	-1.071
208	7	10	24.344	-2.676
209	7	11	25.147	-4.013
210	7	12	22.471	-4.013
211	7	13	19.529	-2.943
212	7	14	18.994	-1.606
213	7	15	16.318	-1.606
214	7	16	17.389	-2.676
215	7	17	18.994	-2.676
216	7	18	18.994	-1.873
217	7	19	20.331	-2.676
218	7	20	20.866	-1.873
219	7	21	21.134	-1.873
220	7	22	21.669	-2.943
221	7	23	22.471	-2.943
222	7	24	24.879	-3.478
223	7	25	24.612	-2.676
224	7	26	24.612	-4.281
225	7	27	26.217	-4.816
226	7	28	30.497	-4.816
227	7	29	33.172	-5.083
228	7	30	33.172	-5.083
229	7	31	35.313	-6.421
230	7	32	36.65	-5.083
231	7	33	44.943	-7.491
	7
232	8	1	0	0
233	8	2	0.535	0
234	8	3	1.873	-0.267
235	8	4	5.083	0.268
236	8	5	7.491	1.07
237	8	6	7.223	0.535
238	8	7	-1.07	0.535
239	8	8	0.803	3.211
240	8	9	7.491	1.873
241	8	10	16.319	-1.07
242	8	11	21.937	0
243	8	12	26.753	0.803
244	8	13	28.358	1.338
245	8	14	30.498	2.14
246	8	15	29.428	3.211
247	8	16	28.358	3.211
248	8	17	25.683	4.013
249	8	18	22.205	4.013
250	8	19	18.192	6.421
251	8	20	20.6	6.421
252	8	21	21.937	6.421
253	8	22	22.472	5.886
254	8	23	23.007	5.886
255	8	24	23.007	6.153
256	8	25	22.205	6.421
257	8	26	21.67	5.351
258	8	27	22.74	5.351
259	8	28	23.275	5.886
260	8	29	24.077	5.351
261	8	30	25.683	5.351
262	8	31	28.358	4.548
263	8	32	30.765	4.548
264	8	33	34.511	3.478
	8
265	9	1	0	0
266	9	2	1.338	0
267	9	3	2.675	0
268	9	4	3.21	0
269	9	5	5.35	1.338
270	9	6	5.35	1.338
271	9	7	5.35	1.338
272	9	8	6.153	1.07
273	9	9	6.153	1.07
274	9	10	6.153	0.535
275	9	11	6.153	0.535
276	9	12	6.688	1.07
277	9	13	9.096	-0.267
278	9	14	9.096	-0.267
279	9	15	10.433	-1.07
280	9	16	12.306	-1.337
281	9	17	12.841	-1.337
282	9	18	13.109	-2.14
283	9	19	13.376	-2.14
284	9	20	13.376	-2.14
285	9	21	13.376	-2.14
286	9	22	14.446	-2.14
287	9	23	14.981	-2.943
288	9	24	15.784	-3.478
289	9	25	16.051	-3.478
290	9	26	16.586	-4.013
291	9	27	17.389	-4.013
292	9	28	17.656	-3.745
293	9	29	18.727	-4.013
294	9	30	18.727	-4.28
295	9	31	17.656	-2.943
296	9	32	20.867	-1.07
297	9	33	27.555	0
	9
298	10	1	0	0
299	10	2	0.803	0.535
300	10	3	3.211	1.337
301	10	4	14.179	3.21
302	10	5	23.275	3.21
303	10	6	26.753	2.14
304	10	7	21.937	1.07
305	10	8	21.937	1.07
306	10	9	18.192	1.872
307	10	10	18.995	2.14
308	10	11	16.319	2.675
309	10	12	17.924	4.013
310	10	13	17.122	4.548
311	10	14	19.53	3.21
312	10	15	23.275	2.14
313	10	16	23.81	2.407
314	10	17	24.077	3.478
315	10	18	22.472	3.21
316	10	19	24.345	3.21
317	10	20	24.88	2.675
318	10	21	26.218	3.478
319	10	22	26.485	2.942
320	10	23	26.218	2.942
321	10	24	26.218	3.21
322	10	25	27.02	4.013
323	10	26	29.428	3.478
324	10	27	32.103	1.872
325	10	28	33.441	1.07
326	10	29	31.836	1.337
327	10	30	30.231	2.14
328	10	31	33.976	2.675
329	10	32	38.256	2.14
330	10	33	47.887	1.07
	10
331	11	1	0	0
332	11	2	1.338	-0.267
333	11	3	14.179	-0.802
334	11	4	19.262	1.606
335	11	5	25.415	2.676
336	11	6	32.905	2.141
337	11	7	41.734	4.816
338	11	8	47.619	8.026
339	11	9	51.364	6.689
340	11	10	56.447	7.224
341	11	11	55.645	9.096
342	11	12	57.785	6.689
343	11	13	59.658	8.829
344	11	14	60.995	7.224
345	11	15	65.543	6.956
346	11	16	65.276	5.618
347	11	17	61.798	5.351
348	11	18	59.658	5.351
349	11	19	56.715	3.746
350	11	20	59.658	4.548
351	11	21	61.798	4.013
352	11	22	59.925	2.676
353	11	23	57.785	3.478
354	11	24	60.193	2.943
355	11	25	64.205	1.338
356	11	26	66.613	2.408
357	11	27	69.021	4.548
358	11	28	71.161	4.548
359	11	29	74.104	5.351
360	11	30	75.174	5.618
361	11	31	75.709	4.548
362	11	32	75.976	3.478
363	11	33	77.849	2.943
	11
364	12	1	0	0
365	12	2	-0.268	0
366	12	3	1.337	-1.338
367	12	4	1.605	1.337
368	12	5	1.605	0.267
369	12	6	2.675	1.337
370	12	7	4.815	0.802
371	12	8	2.675	2.675
372	12	9	2.675	2.675
373	12	10	3.745	1.07
374	12	11	9.095	0.802
375	12	12	8.828	-2.141
376	12	13	9.898	-4.013
377	12	14	21.936	-5.886
378	12	15	29.427	-5.083
379	12	16	32.102	-5.886
380	12	17	33.172	-6.688
381	12	18	35.313	-5.886
382	12	19	40.396	-5.618
383	12	20	49.224	-4.548
384	12	21	54.842	-6.956
385	12	22	61.53	-8.026
386	12	23	64.205	-5.083
387	12	24	56.179	-6.956
388	12	25	60.727	-5.886
389	12	26	65.275	-9.096
390	12	27	69.021	-8.026
391	12	28	74.371	-8.026
392	12	29	74.371	-6.956
393	12	30	75.976	-7.758
394	12	31	79.721	-9.899
395	12	32	80.524	-6.421
396	12	33	85.339	-2.943
	12
397	13	1	0	0
398	13	2	0.535	0.268
399	13	3	1.338	2.14
400	13	4	0.803	0
401	13	5	0	1.07
402	13	6	3.21	-0.802
403	13	7	-0.802	0.268
404	13	8	4.013	-1.07
405	13	9	5.886	-0.535
406	13	10	6.688	0.268
407	13	11	2.675	-0.267
408	13	12	5.618	-0.267
409	13	13	3.478	0.268
410	13	14	2.14	3.478
411	13	15	4.28	1.873
412	13	16	2.408	4.013
413	13	17	2.675	4.816
414	13	18	3.21	4.548
415	13	19	5.083	2.675
416	13	20	8.828	3.211
417	13	21	13.644	2.408
418	13	22	14.981	1.338
419	13	23	21.937	4.013
420	13	24	19.797	3.478
421	13	25	22.74	3.478
422	13	26	23.275	3.478
423	13	27	23.81	3.478
424	13	28	24.077	2.943
425	13	29	24.345	4.013
426	13	30	24.345	4.013
427	13	31	25.682	4.013
428	13	32	27.02	4.013
429	13	33	26.217	1.873
	13
430	14	1	0	0
431	14	2	1.07	0
432	14	3	2.14	0
433	14	4	4.815	0
434	14	5	5.351	1.07
435	14	6	5.618	1.338
436	14	7	7.758	2.141
437	14	8	7.758	2.676
438	14	9	7.758	2.676
439	14	10	8.828	3.478
440	14	11	8.561	3.211
441	14	12	8.561	2.676
442	14	13	7.491	2.408
443	14	14	6.688	3.211
444	14	15	6.956	3.746
445	14	16	7.758	3.746
446	14	17	8.561	3.211
447	14	18	8.561	2.943
448	14	19	9.363	2.943
449	14	20	8.026	2.141
450	14	21	8.561	1.605
451	14	22	9.096	1.605
452	14	23	9.631	1.338
453	14	24	9.363	1.07
454	14	25	9.363	1.07
455	14	26	9.363	1.07
456	14	27	9.363	0.268
457	14	28	9.363	0.535
458	14	29	9.363	1.07
459	14	30	9.898	0
460	14	31	10.166	-0.535
461	14	32	10.701	0.268
462	14	33	12.306	-1.07
	14
463	15	1	0	0
464	15	2	0.267	-0.535
465	15	3	8.025	-1.338
466	15	4	13.911	-1.605
467	15	5	16.853	-3.478
468	15	6	20.866	-2.675
469	15	7	25.414	-1.07
470	15	8	27.287	-0.535
471	15	9	28.357	0
472	15	10	28.892	-0.535
473	15	11	29.962	-0.535
474	15	12	33.975	-1.07
475	15	13	35.848	-0.535
476	15	14	38.523	-0.535
477	15	15	38.523	0.268
478	15	16	35.848	0.268
479	15	17	33.172	0.535
480	15	18	33.172	0.803
481	15	19	35.313	0.535
482	15	20	36.65	1.07
483	15	21	35.848	1.338
484	15	22	34.242	1.605
485	15	23	32.905	1.605
486	15	24	32.905	1.605
487	15	25	32.905	0
488	15	26	33.172	0
489	15	27	29.962	-1.338
490	15	28	31.032	-0.535
491	15	29	32.102	0.268
492	15	30	32.37	0.268
493	15	31	32.37	0.268
494	15	32	32.102	0.268
495	15	33	31.835	1.605
	15
496	16	1	0	0
497	16	2	0.803	-0.535
498	16	3	4.013	1.07
499	16	4	8.829	2.943
500	16	5	15.517	4.013
501	16	6	20.6	3.21
502	16	7	24.88	3.21
503	16	8	20.867	3.745
504	16	9	24.345	1.337
505	16	10	24.88	-0.268
506	16	11	27.288	2.943
507	16	12	30.766	-2.408
508	16	13	23.81	1.605
509	16	14	23.542	-2.14
510	16	15	27.02	-1.338
511	16	16	28.358	-1.338
512	16	17	28.09	-2.14
513	16	18	31.836	-1.605
514	16	19	32.371	0
515	16	20	29.428	1.605
516	16	21	26.218	-0.268
517	16	22	26.218	-0.535
518	16	23	27.02	0.267
519	16	24	27.02	0.802
520	16	25	29.16	0.802
521	16	26	30.231	0.802
522	16	27	29.695	-1.338
523	16	28	32.638	1.872
524	16	29	36.651	2.14
525	16	30	38.791	2.14
526	16	31	35.581	0.535
527	16	32	33.441	0.535
528	16	33	36.651	0
	16
529	17	1	0	0
530	17	2	-0.535	-0.268
531	17	3	2.675	-0.268
532	17	4	8.026	2.14
533	17	5	8.561	5.082
534	17	6	9.096	4.012
535	17	7	8.828	4.547
536	17	8	8.828	5.082
537	17	9	10.701	6.42
538	17	10	9.096	5.35
539	17	11	5.083	5.35
540	17	12	9.096	5.35
541	17	13	12.306	6.688
542	17	14	16.052	8.293
543	17	15	18.727	9.095
544	17	16	19.529	8.293
545	17	17	18.459	6.955
546	17	18	18.192	6.955
547	17	19	18.459	7.223
548	17	20	15.784	7.223
549	17	21	17.122	7.758
550	17	22	18.727	7.758
551	17	23	20.332	7.49
552	17	24	20.064	7.758
553	17	25	19.797	8.828
554	17	26	19.262	7.758
555	17	27	20.867	7.758
556	17	28	21.134	8.025
557	17	29	21.134	7.223
558	17	30	23.007	7.223
559	17	31	24.345	9.095
560	17	32	27.288	10.165
561	17	33	33.173	13.108
	17
562	18	1	0	0
563	18	2	0.802	0
564	18	3	0.802	-0.267
565	18	4	0.802	0.803
566	18	5	1.872	0.803
567	18	6	1.605	0.803
568	18	7	2.675	-0.267
569	18	8	3.21	0.268
570	18	9	4.548	1.605
571	18	10	5.618	2.408
572	18	11	4.815	2.408
573	18	12	5.083	2.408
574	18	13	5.618	1.873
575	18	14	3.745	2.14
576	18	15	4.013	0.803
577	18	16	5.885	0.803
578	18	17	8.025	0.268
579	18	18	7.758	0.268
580	18	19	10.433	0
581	18	20	12.038	0.535
582	18	21	13.376	1.338
583	18	22	15.784	0.535
584	18	23	17.389	0.268
585	18	24	20.064	0.803
586	18	25	22.739	0.268
587	18	26	24.612	0.535
588	18	27	24.612	-0.535
589	18	28	24.344	-0.802
590	18	29	21.402	1.338
591	18	30	24.344	0.268
592	18	31	19.261	0.535
593	18	32	16.319	2.14
594	18	33	16.051	1.338
	18
595	19	1	0	0
596	19	2	2.141	-0.268
597	19	3	18.727	1.872
598	19	4	20.332	1.605
599	19	5	21.402	1.605
600	19	6	23.81	2.408
601	19	7	23.542	2.14
602	19	8	23.81	1.872
603	19	9	21.135	1.605
604	19	10	16.052	0.535
605	19	11	14.982	-0.535
606	19	12	17.389	-0.535
607	19	13	18.46	-0.535
608	19	14	13.377	0.535
609	19	15	16.319	0.535
610	19	16	17.122	-0.535
611	19	17	17.389	-0.535
612	19	18	17.389	-1.338
613	19	19	19.53	-1.338
614	19	20	20.6	0.267
615	19	21	21.937	0.535
616	19	22	22.472	0.267
617	19	23	22.472	-0.268
618	19	24	21.937	-0.268
619	19	25	22.472	-0.535
620	19	26	22.74	-0.535
621	19	27	22.74	-0.535
622	19	28	21.402	0.535
623	19	29	22.205	0
624	19	30	22.472	-0.535
625	19	31	22.472	-0.535
626	19	32	23.275	-0.535
627	19	33	24.613	0.267
	19
628	20	1	0	0
629	20	2	0.535	-0.267
630	20	3	5.618	-0.267
631	20	4	10.433	-0.535
632	20	5	10.433	-0.267
633	20	6	10.701	-0.267
634	20	7	11.503	0
635	20	8	11.771	0
636	20	9	12.574	0.803
637	20	10	15.249	0.803
638	20	11	16.319	0.268
639	20	12	16.319	0.268
640	20	13	16.854	-0.267
641	20	14	16.854	0.268
642	20	15	16.854	0.268
643	20	16	16.854	0.803
644	20	17	16.854	0.803
645	20	18	16.854	0.803
646	20	19	17.924	0.803
647	20	20	18.192	0.803
648	20	21	18.459	0.803
649	20	22	18.994	0.803
650	20	23	18.994	0.803
651	20	24	18.994	0.803
652	20	25	19.262	1.07
653	20	26	20.064	2.14
654	20	27	21.134	2.943
655	20	28	22.739	2.943
656	20	29	23.274	2.943
657	20	30	24.88	2.943
658	20	31	26.217	2.943
659	20	32	26.485	2.943
660	20	33	29.963	3.478
	20
661	21	1	0	0
662	21	2	-0.268	0
663	21	3	4.548	0
664	21	4	5.618	0.535
665	21	5	5.618	1.337
666	21	6	5.618	1.337
667	21	7	5.618	1.07
668	21	8	5.885	0.267
669	21	9	5.885	0.267
670	21	10	6.153	-0.268
671	21	11	6.955	0
672	21	12	7.223	0.802
673	21	13	8.026	0.802
674	21	14	8.828	1.07
675	21	15	9.096	1.07
676	21	16	10.968	1.337
677	21	17	10.968	1.337
678	21	18	11.236	1.337
679	21	19	11.503	1.337
680	21	20	12.038	1.07
681	21	21	12.038	1.07
682	21	22	12.306	0.535
683	21	23	12.306	0.535
684	21	24	12.573	0.267
685	21	25	13.376	0.802
686	21	26	14.446	1.07
687	21	27	15.249	1.07
688	21	28	16.319	0.535
689	21	29	17.121	0.802
690	21	30	17.121	1.07
691	21	31	17.121	0.535
692	21	32	17.389	0.802
693	21	33	17.656	0.802
	21
694	22	1	0	0
695	22	2	-0.268	0.803
696	22	3	1.873	-0.267
697	22	4	3.745	0
698	22	5	3.745	0.268
699	22	6	3.21	0.803
700	22	7	3.21	0.535
701	22	8	3.21	0.268
702	22	9	3.21	0.268
703	22	10	6.153	0.268
704	22	11	6.688	0.803
705	22	12	6.956	0
706	22	13	8.293	0
707	22	14	8.026	0
708	22	15	8.293	0
709	22	16	8.293	-0.802
710	22	17	8.026	-0.802
711	22	18	8.026	-0.802
712	22	19	8.026	-0.802
713	22	20	8.026	-2.675
714	22	21	8.561	-2.14
715	22	22	8.561	-1.872
716	22	23	9.096	-1.872
717	22	24	9.898	-1.872
718	22	25	10.701	-1.07
719	22	26	10.968	-0.802
720	22	27	11.236	-1.337
721	22	28	11.236	-1.605
722	22	29	11.236	-1.605
723	22	30	11.771	-2.14
724	22	31	12.038	-2.14
725	22	32	12.038	-2.14
726	22	33	12.841	-1.872
	22
727	23	1	0	0
728	23	2	0.803	0.802
729	23	3	5.351	0.535
730	23	4	9.096	0
731	23	5	9.096	0.267
732	23	6	9.364	0.267
733	23	7	9.096	0.535
734	23	8	9.096	0.535
735	23	9	8.828	0.802
736	23	10	8.293	0.535
737	23	11	8.293	0.535
738	23	12	8.293	-0.268
739	23	13	8.561	-0.535
740	23	14	8.561	-0.803
741	23	15	8.293	-1.605
742	23	16	8.828	-1.605
743	23	17	9.364	-1.605
744	23	18	9.364	-0.535
745	23	19	8.828	-0.535
746	23	20	10.166	-1.605
747	23	21	9.899	-2.675
748	23	22	9.899	-2.675
749	23	23	11.771	-2.943
750	23	24	12.306	-2.408
751	23	25	12.039	-1.873
752	23	26	12.039	-1.605
753	23	27	12.039	-1.338
754	23	28	12.841	-0.803
755	23	29	12.841	-0.803
756	23	30	13.376	0
757	23	31	14.446	-0.268
758	23	32	14.982	-0.268
759	23	33	15.249	0.535
	23
760	24	1	0	0
761	24	2	0.803	0
762	24	3	4.013	-1.07
763	24	4	5.886	-1.605
764	24	5	6.956	-1.872
765	24	6	7.758	-1.07
766	24	7	9.096	-1.605
767	24	8	7.223	-2.14
768	24	9	7.223	-2.14
769	24	10	7.758	-3.477
770	24	11	8.026	-3.477
771	24	12	8.828	-3.21
772	24	13	8.828	-3.21
773	24	14	8.828	-3.21
774	24	15	8.828	-3.21
775	24	16	9.096	-3.21
776	24	17	10.166	-3.477
777	24	18	10.166	-3.477
778	24	19	10.166	-3.477
779	24	20	10.434	-2.675
780	24	21	11.236	-1.07
781	24	22	10.969	-1.07
782	24	23	10.166	-0.535
783	24	24	10.166	0
784	24	25	10.434	0
785	24	26	10.969	0.268
786	24	27	11.236	0
787	24	28	11.236	0
788	24	29	11.771	0
789	24	30	11.504	0
790	24	31	12.841	-0.267
791	24	32	12.841	0
792	24	33	13.644	-1.605
	24
793	25	1	0	0
794	25	2	1.605	-0.535
795	25	3	14.714	-2.675
796	25	4	17.657	-4.28
797	25	5	19.797	-4.28
798	25	6	21.402	-4.28
799	25	7	23.007	-4.013
800	25	8	27.287	-4.815
801	25	9	28.358	-4.815
802	25	10	29.428	-4.28
803	25	11	29.428	-4.548
804	25	12	34.511	-4.013
805	25	13	38.523	-3.21
806	25	14	39.594	-2.407
807	25	15	40.129	-2.14
808	25	16	41.199	-2.14
809	25	17	43.339	-2.675
810	25	18	43.339	-2.675
811	25	19	47.887	-2.675
812	25	20	49.759	-2.675
813	25	21	52.435	-2.675
814	25	22	56.18	-2.407
815	25	23	57.518	-2.407
816	25	24	60.46	-2.407
817	25	25	65.811	-1.605
818	25	26	67.951	-0.802
819	25	27	71.161	0.268
820	25	28	77.582	0.535
821	25	29	81.862	2.14
822	25	30	86.143	2.408
823	25	31	89.353	4.013
824	25	32	92.028	4.013
825	25	33	95.506	3.211
	25
826	26	1	0	0
827	26	2	0.802	0
828	26	3	1.337	-0.535
829	26	4	1.872	-0.535
830	26	5	3.21	-0.535
831	26	6	3.477	-0.803
832	26	7	2.942	-0.803
833	26	8	2.675	-0.803
834	26	9	2.407	-1.873
835	26	10	2.675	-1.873
836	26	11	3.745	-1.07
837	26	12	3.745	-1.07
838	26	13	4.28	-1.338
839	26	14	4.547	-1.338
840	26	15	4.815	-1.606
841	26	16	4.547	-0.803
842	26	17	4.28	-0.803
843	26	18	4.28	-2.408
844	26	19	5.35	-1.873
845	26	20	5.083	-1.873
846	26	21	5.35	-2.141
847	26	22	5.35	-2.676
848	26	23	5.885	-2.141
849	26	24	3.477	-2.141
850	26	25	3.477	-3.211
851	26	26	4.547	-2.943
852	26	27	4.815	-2.943
853	26	28	5.618	-2.943
854	26	29	5.083	-2.943
855	26	30	6.153	-1.873
856	26	31	6.153	-1.873
857	26	32	6.153	-1.873
858	26	33	7.223	-2.943
	26
859	27	1	0	0
860	27	2	0	-0.802
861	27	3	3.746	-1.07
862	27	4	7.491	-1.337
863	27	5	7.759	-1.337
864	27	6	8.829	-2.14
865	27	7	8.829	-2.14
866	27	8	9.096	-2.14
867	27	9	9.631	-2.942
868	27	10	9.899	-2.942
869	27	11	10.434	-2.942
870	27	12	10.434	-2.942
871	27	13	10.969	-2.942
872	27	14	10.969	-2.942
873	27	15	10.969	-2.942
874	27	16	11.771	-2.407
875	27	17	12.306	-2.407
876	27	18	12.842	-2.407
877	27	19	13.109	-2.942
878	27	20	14.179	-3.745
879	27	21	17.122	-3.745
880	27	22	16.587	-3.745
881	27	23	17.657	-3.477
882	27	24	17.924	-3.477
883	27	25	18.192	-3.477
884	27	26	18.192	-3.477
885	27	27	18.995	-4.547
886	27	28	19.797	-4.547
887	27	29	20.332	-4.547
888	27	30	20.6	-5.618
889	27	31	22.472	-5.885
890	27	32	22.74	-5.082
891	27	33	23.81	-5.082
	27
892	28	1	0	0
893	28	2	0.803	-0.267
894	28	3	15.784	-2.14
895	28	4	18.192	-1.337
896	28	5	21.134	0
897	28	6	24.88	1.07
898	28	7	26.217	1.873
899	28	8	29.695	2.943
900	28	9	33.173	2.141
901	28	10	37.186	1.605
902	28	11	40.664	2.408
903	28	12	42.269	2.141
904	28	13	45.479	2.676
905	28	14	49.759	2.676
906	28	15	50.562	3.211
907	28	16	52.702	3.211
908	28	17	54.842	4.013
909	28	18	58.588	4.013
910	28	19	62.6	3.746
911	28	20	69.289	3.746
912	28	21	78.117	0.535
913	28	22	82.665	1.07
914	28	23	85.34	2.408
915	28	24	86.142	2.408
916	28	25	90.155	3.746
917	28	26	91.225	3.211
918	28	27	92.831	4.281
919	28	28	99.519	4.816
920	28	29	102.729	2.141
921	28	30	107.812	2.943
922	28	31	112.895	2.943
923	28	32	116.373	3.211
924	28	33	120.385	3.211
	28
925	29	1	0	0
926	29	2	0.267	-0.535
927	29	3	5.885	-5.618
928	29	4	8.025	-7.223
929	29	5	13.108	-7.758
930	29	6	11.771	-8.829
931	29	7	13.643	-8.829
932	29	8	15.516	-8.829
933	29	9	16.854	-8.026
934	29	10	17.656	-8.026
935	29	11	20.866	-6.956
936	29	12	23.274	-6.421
937	29	13	23.542	-4.281
938	29	14	25.682	-2.676
939	29	15	26.484	-1.873
940	29	16	28.357	-1.07
941	29	17	28.892	-1.07
942	29	18	30.23	-1.07
943	29	19	30.497	-1.07
944	29	20	31.032	-1.07
945	29	21	31.835	-1.605
946	29	22	31.835	-0.803
947	29	23	31.835	0
948	29	24	35.313	0
949	29	25	35.848	0
950	29	26	37.72	1.07
951	29	27	39.325	0.802
952	29	28	40.128	2.14
953	29	29	40.396	2.14
954	29	30	41.733	2.14
955	29	31	42.803	1.07
956	29	32	44.408	1.605
957	29	33	46.281	1.872
	29
958	30	1	0	0
959	30	2	0	-0.535
960	30	3	3.746	-1.07
961	30	4	5.083	-2.14
962	30	5	5.351	-2.14
963	30	6	5.886	-2.14
964	30	7	5.083	-1.873
965	30	8	5.351	-0.535
966	30	9	6.421	-0.535
967	30	10	6.421	-0.268
968	30	11	6.688	-0.803
969	30	12	5.618	-1.07
970	30	13	5.351	-0.268
971	30	14	4.816	0.267
972	30	15	6.421	1.07
973	30	16	4.281	1.873
974	30	17	6.956	0.535
975	30	18	6.956	0.535
976	30	19	6.688	-0.535
977	30	20	8.026	-1.605
978	30	21	6.421	-0.803
979	30	22	5.618	-1.605
980	30	23	7.491	-1.338
981	30	24	7.491	-1.07
982	30	25	7.491	-1.338
983	30	26	8.829	-1.338
984	30	27	9.096	-1.338
985	30	28	10.701	-1.338
986	30	29	10.701	-1.338
987	30	30	13.911	-0.803
988	30	31	12.841	-0.535
989	30	32	13.911	-0.535
990	30	33	16.587	-0.268
	30
991	31	1	0	0
992	31	2	1.07	-0.267
993	31	3	6.153	-0.802
994	31	4	12.841	-1.605
995	31	5	15.784	-1.337
996	31	6	16.586	-0.802
997	31	7	19.262	-0.267
998	31	8	20.599	-0.535
999	31	9	20.867	-1.07
1000	31	10	22.204	-1.337
1001	31	11	23.274	-1.337
1002	31	12	20.599	-1.337
1003	31	13	23.542	-1.872
1004	31	14	23.542	-2.14
1005	31	15	23.274	-2.407
1006	31	16	24.345	-1.605
1007	31	17	25.147	-1.605
1008	31	18	27.287	-1.07
1009	31	19	27.822	-1.07
1010	31	20	27.287	-1.07
1011	31	21	27.287	-1.337
1012	31	22	27.287	-1.337
1013	31	23	27.555	-0.535
1014	31	24	27.555	-0.535
1015	31	25	29.695	-0.535
1016	31	26	29.695	-0.535
1017	31	27	30.23	-1.07
1018	31	28	30.498	-1.07
1019	31	29	30.765	-2.942
1020	31	30	31.835	-2.407
1021	31	31	32.638	-2.407
1022	31	32	34.243	-1.337
1023	31	33	33.975	-0.267
	31
1024	32	1	0	0
1025	32	2	0.803	0
1026	32	3	3.211	0
1027	32	4	5.886	-0.268
1028	32	5	7.758	-0.268
1029	32	6	13.109	-1.07
1030	32	7	13.109	-1.07
1031	32	8	15.249	-1.07
1032	32	9	15.517	-2.675
1033	32	10	18.192	-2.408
1034	32	11	18.459	-2.408
1035	32	12	20.332	-1.873
1036	32	13	23.542	-2.675
1037	32	14	24.077	-2.14
1038	32	15	26.218	-2.14
1039	32	16	25.95	-2.675
1040	32	17	27.823	-1.873
1041	32	18	27.823	-1.873
1042	32	19	29.963	-1.873
1043	32	20	30.23	-1.873
1044	32	21	31.836	-0.803
1045	32	22	32.906	-2.14
1046	32	23	35.046	-2.675
1047	32	24	35.313	-2.943
1048	32	25	35.848	-2.408
1049	32	26	37.454	-2.408
1050	32	27	40.931	-2.14
1051	32	28	42.804	-1.873
1052	32	29	44.944	-1.338
1053	32	30	46.817	-1.338
1054	32	31	49.225	-1.07
1055	32	32	51.9	-1.07
1056	32	33	55.645	-1.605
	32
1057	33	1	0	0
1058	33	2	0.802	-0.803
1059	33	3	3.21	-0.803
1060	33	4	6.42	-0.803
1061	33	5	7.223	-0.535
1062	33	6	6.688	-1.07
1063	33	7	6.955	-1.338
1064	33	8	7.49	-1.606
1065	33	9	7.758	-2.141
1066	33	10	6.688	-2.408
1067	33	11	6.688	-2.141
1068	33	12	6.955	-1.873
1069	33	13	8.025	-1.873
1070	33	14	8.025	-2.141
1071	33	15	7.223	-3.478
1072	33	16	6.688	-3.211
1073	33	17	6.688	-3.211
1074	33	18	6.688	-3.211
1075	33	19	8.56	-3.211
1076	33	20	8.828	-2.408
1077	33	21	9.096	-2.676
1078	33	22	9.363	-3.211
1079	33	23	9.363	-2.408
1080	33	24	9.631	-1.873
1081	33	25	11.503	-2.141
1082	33	26	11.771	-2.408
1083	33	27	11.771	-2.408
1084	33	28	11.771	-2.408
1085	33	29	12.841	-2.408
1086	33	30	13.108	-2.141
1087	33	31	13.108	-2.141
1088	33	32	13.643	-2.408
1089	33	33	16.319	-0.803
	33
1090	34	1	0	0
1091	34	2	0	0
1092	34	3	3.21	1.873
1093	34	4	9.096	1.07
1094	34	5	8.025	1.07
1095	34	6	10.433	1.07
1096	34	7	10.968	0.803
1097	34	8	12.038	2.141
1098	34	9	12.038	1.338
1099	34	10	13.108	0.535
1100	34	11	14.178	-0.267
1101	34	12	14.446	-1.337
1102	34	13	14.714	-0.802
1103	34	14	14.981	-0.535
1104	34	15	14.981	-0.267
1105	34	16	15.249	0
1106	34	17	17.389	-1.07
1107	34	18	19.529	0.268
1108	34	19	19.529	1.338
1109	34	20	19.529	1.606
1110	34	21	19.529	1.606
1111	34	22	19.796	1.338
1112	34	23	21.669	1.338
1113	34	24	20.867	1.873
1114	34	25	21.134	2.408
1115	34	26	22.739	2.408
1116	34	27	22.739	3.211
1117	34	28	22.739	2.943
1118	34	29	23.007	2.943
1119	34	30	23.007	2.943
1120	34	31	23.274	2.408
1121	34	32	23.274	2.408
1122	34	33	22.739	2.408
	34
1123	35	1	0	0
1124	35	2	-0.267	0
1125	35	3	2.676	0
1126	35	4	4.548	-0.535
1127	35	5	4.281	-0.803
1128	35	6	4.816	-0.535
1129	35	7	5.351	0
1130	35	8	5.351	0
1131	35	9	3.478	0
1132	35	10	3.211	0
1133	35	11	3.211	-0.268
1134	35	12	3.746	-1.07
1135	35	13	5.351	-0.535
1136	35	14	2.943	-0.535
1137	35	15	2.943	-0.535
1138	35	16	4.013	0
1139	35	17	4.548	0
1140	35	18	4.548	0
1141	35	19	3.746	0
1142	35	20	4.548	0
1143	35	21	5.351	0
1144	35	22	5.351	0
1145	35	23	5.351	0
1146	35	24	5.886	0
1147	35	25	6.421	0.535
1148	35	26	6.421	0.535
1149	35	27	6.421	0.535
1150	35	28	6.688	0.267
1151	35	29	8.026	0
1152	35	30	8.026	0.535
1153	35	31	8.561	0.267
1154	35	32	9.096	0.535
1155	35	33	8.294	0.803
	35
1156	36	1	0	0
1157	36	2	0.268	0
1158	36	3	2.943	0
1159	36	4	4.013	0.267
1160	36	5	5.618	0
1161	36	6	4.548	-0.535
1162	36	7	4.548	-0.268
1163	36	8	5.351	-0.535
1164	36	9	5.618	-1.605
1165	36	10	5.618	-1.605
1166	36	11	5.886	-1.873
1167	36	12	5.618	-1.605
1168	36	13	5.351	-1.873
1169	36	14	5.618	-1.873
1170	36	15	7.491	-2.141
1171	36	16	7.491	-2.141
1172	36	17	7.759	-1.338
1173	36	18	9.364	-1.338
1174	36	19	10.166	-1.605
1175	36	20	10.434	-2.141
1176	36	21	12.039	-2.676
1177	36	22	12.039	-2.141
1178	36	23	12.574	-1.873
1179	36	24	13.109	-1.873
1180	36	25	14.179	-2.141
1181	36	26	14.714	-2.141
1182	36	27	15.249	-1.873
1183	36	28	16.854	-1.873
1184	36	29	17.389	-1.873
1185	36	30	18.727	-1.07
1186	36	31	19.53	-1.07
1187	36	32	20.065	-1.605
1188	36	33	21.135	-2.141
	36
1189	37	1	0	0
1190	37	2	0	-0.267
1191	37	3	8.56	-0.267
1192	37	4	12.038	-0.267
1193	37	5	14.714	-0.267
1194	37	6	17.389	-0.267
1195	37	7	18.726	0.803
1196	37	8	18.459	0.803
1197	37	9	19.529	1.606
1198	37	10	21.937	1.606
1199	37	11	22.739	1.338
1200	37	12	23.274	0.803
1201	37	13	23.274	1.606
1202	37	14	25.147	2.408
1203	37	15	25.682	2.408
1204	37	16	27.287	1.873
1205	37	17	29.695	1.606
1206	37	18	30.765	2.676
1207	37	19	32.638	3.211
1208	37	20	33.708	2.943
1209	37	21	35.045	3.746
1210	37	22	35.58	3.746
1211	37	23	35.848	4.013
1212	37	24	39.058	4.013
1213	37	25	38.791	4.281
1214	37	26	39.058	4.816
1215	37	27	39.861	5.083
1216	37	28	40.663	5.083
1217	37	29	40.663	5.083
1218	37	30	41.733	4.548
1219	37	31	42.803	4.013
1220	37	32	43.071	4.013
1221	37	33	43.606	4.013
	37
1222	38	1	0	0
1223	38	2	0	0
1224	38	3	11.771	1.872
1225	38	4	15.784	1.605
1226	38	5	17.389	1.605
1227	38	6	18.727	1.605
1228	38	7	18.727	1.605
1229	38	8	20.065	1.605
1230	38	9	19.262	1.872
1231	38	10	21.67	1.872
1232	38	11	24.078	1.872
1233	38	12	25.95	1.872
1234	38	13	28.09	1.872
1235	38	14	29.963	1.872
1236	38	15	30.498	1.872
1237	38	16	33.173	1.872
1238	38	17	33.708	1.872
1239	38	18	35.313	1.872
1240	38	19	38.524	1.872
1241	38	20	39.594	0
1242	38	21	42.002	-0.268
1243	38	22	43.339	0.535
1244	38	23	43.607	0.802
1245	38	24	46.014	1.605
1246	38	25	47.085	1.337
1247	38	26	48.155	0.802
1248	38	27	48.155	-0.268
1249	38	28	51.9	-2.408
1250	38	29	53.238	-1.605
1251	38	30	54.843	-1.07
1252	38	31	56.18	-0.803
1253	38	32	58.053	-0.803
1254	38	33	61.531	-0.268
	38
1255	39	1	0	0
1256	39	2	-0.535	0.268
1257	39	3	6.955	1.07
1258	39	4	8.828	1.07
1259	39	5	11.771	1.07
1260	39	6	12.038	2.943
1261	39	7	11.503	1.605
1262	39	8	12.306	1.873
1263	39	9	11.503	1.873
1264	39	10	12.038	1.605
1265	39	11	12.038	1.338
1266	39	12	12.038	1.605
1267	39	13	12.841	1.873
1268	39	14	10.433	1.07
1269	39	15	11.771	1.605
1270	39	16	12.306	1.873
1271	39	17	12.573	1.873
1272	39	18	12.573	1.873
1273	39	19	13.109	2.408
1274	39	20	13.911	2.675
1275	39	21	14.446	3.21
1276	39	22	14.981	3.745
1277	39	23	15.784	3.745
1278	39	24	15.784	3.745
1279	39	25	17.121	4.28
1280	39	26	18.191	4.816
1281	39	27	18.727	4.816
1282	39	28	20.332	5.886
1283	39	29	21.134	6.421
1284	39	30	21.669	6.956
1285	39	31	22.472	6.956
1286	39	32	23.007	6.956
1287	39	33	23.809	7.491
	39
1288	40	1	0	0
1289	40	2	-0.535	0
1290	40	3	4.548	-0.803
1291	40	4	5.885	-1.07
1292	40	5	6.955	-0.803
1293	40	6	6.955	-0.803
1294	40	7	7.491	0
1295	40	8	8.828	-1.07
1296	40	9	8.293	-1.338
1297	40	10	8.026	-1.07
1298	40	11	8.828	-1.07
1299	40	12	9.631	-0.268
1300	40	13	9.096	-0.803
1301	40	14	9.096	-1.07
1302	40	15	9.096	-1.338
1303	40	16	9.096	-1.338
1304	40	17	9.096	-1.338
1305	40	18	9.631	-1.873
1306	40	19	9.898	-1.873
1307	40	20	9.898	-1.605
1308	40	21	9.898	-1.07
1309	40	22	11.771	-2.14
1310	40	23	12.038	-2.408
1311	40	24	12.038	-2.408
1312	40	25	12.038	-2.408
1313	40	26	11.503	-2.408
1314	40	27	11.236	-2.408
1315	40	28	11.236	-2.408
1316	40	29	12.038	-1.605
1317	40	30	12.038	-1.873
1318	40	31	12.038	-2.408
1319	40	32	12.038	-2.408
1320	40	33	12.573	-2.408
	40
1321	41	1	0	0
1322	41	2	0.267	0
1323	41	3	5.083	0
1324	41	4	8.025	0.803
1325	41	5	10.433	1.071
1326	41	6	10.701	1.071
1327	41	7	14.446	1.071
1328	41	8	15.516	1.606
1329	41	9	18.726	1.338
1330	41	10	19.529	2.141
1331	41	11	21.937	2.676
1332	41	12	22.472	2.943
1333	41	13	22.204	1.606
1334	41	14	22.204	1.606
1335	41	15	22.739	0.268
1336	41	16	22.739	0.803
1337	41	17	24.077	-0.535
1338	41	18	24.077	-1.07
1339	41	19	23.809	-1.07
1340	41	20	24.879	-1.605
1341	41	21	26.217	-0.267
1342	41	22	26.752	-0.267
1343	41	23	28.892	-0.535
1344	41	24	29.695	-0.802
1345	41	25	29.962	-0.802
1346	41	26	29.962	0.268
1347	41	27	31.3	0
1348	41	28	33.44	0
1349	41	29	34.243	0
1350	41	30	35.848	0
1351	41	31	37.988	0.803
1352	41	32	40.128	0
1353	41	33	40.128	1.606
	41
1354	42	1	0	0
1355	42	2	1.071	0
1356	42	3	13.377	-2.141
1357	42	4	17.389	-2.943
1358	42	5	18.727	-3.211
1359	42	6	19.797	-2.676
1360	42	7	22.205	-4.281
1361	42	8	25.415	-4.281
1362	42	9	27.02	-5.351
1363	42	10	28.358	-6.956
1364	42	11	29.428	-7.759
1365	42	12	31.033	-7.759
1366	42	13	34.778	-7.759
1367	42	14	37.721	-7.759
1368	42	15	37.989	-7.491
1369	42	16	38.791	-8.561
1370	42	17	39.059	-9.096
1371	42	18	39.326	-9.096
1372	42	19	43.874	-9.096
1373	42	20	46.549	-9.899
1374	42	21	49.76	-9.631
1375	42	22	51.9	-9.364
1376	42	23	52.702	-9.631
1377	42	24	55.11	-9.899
1378	42	25	55.11	-9.899
1379	42	26	56.18	-9.364
1380	42	27	56.983	-8.829
1381	42	28	57.518	-8.561
1382	42	29	61.531	-7.491
1383	42	30	63.938	-5.618
1384	42	31	66.346	-5.351
1385	42	32	69.824	-2.676
1386	42	33	75.709	1.872
	42
1387	43	1	0	0
1388	43	2	0	0
1389	43	3	2.407	-2.408
1390	43	4	3.745	-2.675
1391	43	5	3.478	-2.14
1392	43	6	3.745	-3.478
1393	43	7	3.478	-2.408
1394	43	8	3.21	-2.675
1395	43	9	5.618	-3.478
1396	43	10	4.815	-3.478
1397	43	11	4.013	-2.943
1398	43	12	3.745	-2.408
1399	43	13	3.745	-2.408
1400	43	14	3.745	-4.28
1401	43	15	2.675	-4.28
1402	43	16	2.675	-4.28
1403	43	17	3.478	-5.618
1404	43	18	3.21	-4.548
1405	43	19	3.21	-4.28
1406	43	20	5.083	-4.28
1407	43	21	6.688	-4.548
1408	43	22	6.955	-4.548
1409	43	23	6.955	-4.815
1410	43	24	6.955	-5.083
1411	43	25	7.223	-3.745
1412	43	26	6.955	-3.745
1413	43	27	6.688	-4.548
1414	43	28	7.758	-4.815
1415	43	29	8.025	-4.815
1416	43	30	8.828	-4.548
1417	43	31	10.433	-4.548
1418	43	32	10.433	-4.548
1419	43	33	10.433	-5.618
	43
1420	44	1	0	0
1421	44	2	-0.268	0
1422	44	3	2.14	0
1423	44	4	2.675	-0.535
1424	44	5	1.07	-0.803
1425	44	6	1.338	-1.338
1426	44	7	2.14	-0.535
1427	44	8	2.943	-0.803
1428	44	9	3.21	-1.07
1429	44	10	3.21	-1.606
1430	44	11	3.21	-1.606
1431	44	12	6.421	-2.141
1432	44	13	6.688	-2.141
1433	44	14	7.223	-2.408
1434	44	15	9.363	-2.141
1435	44	16	9.631	-2.141
1436	44	17	8.026	-2.676
1437	44	18	8.026	-2.676
1438	44	19	10.166	-3.211
1439	44	20	12.306	-2.676
1440	44	21	14.714	-2.408
1441	44	22	14.981	-2.408
1442	44	23	17.924	-2.408
1443	44	24	18.459	-2.676
1444	44	25	18.994	-2.943
1445	44	26	20.599	-3.478
1446	44	27	21.402	-3.478
1447	44	28	22.204	-3.478
1448	44	29	23.007	-3.746
1449	44	30	24.345	-2.408
1450	44	31	25.95	-2.408
1451	44	32	28.892	-2.676
1452	44	33	31.3	-2.676
	44
1453	45	1	0	0
1454	45	2	0	0
1455	45	3	3.478	0.803
1456	45	4	7.758	-0.535
1457	45	5	10.969	-0.803
1458	45	6	11.504	-2.675
1459	45	7	14.981	-3.745
1460	45	8	14.446	-4.548
1461	45	9	17.122	-5.618
1462	45	10	17.389	-5.351
1463	45	11	17.122	-5.618
1464	45	12	17.657	-6.688
1465	45	13	17.924	-5.618
1466	45	14	20.332	-5.083
1467	45	15	23.007	-6.421
1468	45	16	23.275	-6.421
1469	45	17	25.415	-7.758
1470	45	18	25.415	-7.758
1471	45	19	25.95	-9.363
1472	45	20	26.752	-8.293
1473	45	21	27.823	-7.758
1474	45	22	29.428	-7.223
1475	45	23	29.695	-7.491
1476	45	24	29.695	-7.223
1477	45	25	29.963	-6.956
1478	45	26	29.963	-6.956
1479	45	27	31.568	-7.223
1480	45	28	31.835	-7.491
1481	45	29	33.976	-7.223
1482	45	30	35.848	-6.421
1483	45	31	37.186	-6.421
1484	45	32	38.256	-6.421
1485	45	33	40.129	-6.153
	45
1486	46	1	0	0
1487	46	2	-0.268	0
1488	46	3	13.376	-2.943
1489	46	4	17.656	-2.675
1490	46	5	19.529	-2.675
1491	46	6	22.204	-2.675
1492	46	7	22.472	-2.675
1493	46	8	26.217	-2.408
1494	46	9	31.3	-1.873
1495	46	10	33.708	-2.14
1496	46	11	27.822	-1.605
1497	46	12	27.555	-2.14
1498	46	13	26.752	-2.408
1499	46	14	26.217	-2.675
1500	46	15	21.669	-2.943
1501	46	16	19.529	-2.943
1502	46	17	16.854	-2.943
1503	46	18	17.656	-3.21
1504	46	19	21.402	-2.943
1505	46	20	25.682	-3.21
1506	46	21	28.09	-4.281
1507	46	22	28.357	-4.548
1508	46	23	31.835	-4.816
1509	46	24	34.51	-4.013
1510	46	25	35.313	-4.013
1511	46	26	36.918	-2.408
1512	46	27	40.128	-0.535
1513	46	28	42.268	-0.535
1514	46	29	46.014	-0.268
1515	46	30	46.549	-0.268
1516	46	31	50.027	-0.535
1517	46	32	51.097	0.267
1518	46	33	54.307	0.802
	46
1519	47	1	0	0
1520	47	2	0.802	-0.802
1521	47	3	6.955	-2.408
1522	47	4	9.898	-3.745
1523	47	5	13.376	-3.745
1524	47	6	12.038	-4.28
1525	47	7	10.433	-5.35
1526	47	8	10.7	-4.548
1527	47	9	10.165	-4.815
1528	47	10	10.165	-5.083
1529	47	11	8.293	-4.548
1530	47	12	9.363	-4.28
1531	47	13	9.63	-4.013
1532	47	14	9.63	-4.28
1533	47	15	10.165	-5.083
1534	47	16	10.7	-5.35
1535	47	17	10.433	-4.815
1536	47	18	9.63	-5.35
1537	47	19	10.7	-5.35
1538	47	20	13.376	-5.35
1539	47	21	14.178	-5.618
1540	47	22	16.586	-5.35
1541	47	23	17.924	-4.815
1542	47	24	18.191	-5.35
1543	47	25	18.191	-5.618
1544	47	26	18.191	-5.618
1545	47	27	18.726	-6.42
1546	47	28	18.726	-6.42
1547	47	29	18.994	-5.885
1548	47	30	19.261	-6.955
1549	47	31	19.529	-6.153
1550	47	32	20.064	-6.42
1551	47	33	19.529	-6.42
	47
1552	48	1	0	0
1553	48	2	0.535	-0.802
1554	48	3	7.491	-2.675
1555	48	4	9.096	-1.337
1556	48	5	11.771	-1.337
1557	48	6	14.179	-2.675
1558	48	7	14.179	-1.07
1559	48	8	15.517	-1.605
1560	48	9	17.122	-2.407
1561	48	10	16.052	-2.675
1562	48	11	16.052	-2.14
1563	48	12	17.389	-2.14
1564	48	13	17.657	-2.407
1565	48	14	17.657	-2.14
1566	48	15	17.657	-2.942
1567	48	16	19.797	-3.21
1568	48	17	18.727	-2.407
1569	48	18	18.459	-2.407
1570	48	19	18.459	-2.942
1571	48	20	18.459	-2.942
1572	48	21	20.599	-3.21
1573	48	22	20.599	-3.21
1574	48	23	20.867	-3.477
1575	48	24	20.599	-3.477
1576	48	25	20.599	-2.675
1577	48	26	20.867	-2.675
1578	48	27	22.205	-3.21
1579	48	28	22.205	-2.14
1580	48	29	23.007	-2.14
1581	48	30	25.682	-2.14
1582	48	31	27.555	-2.675
1583	48	32	29.16	-1.605
1584	48	33	31.568	-2.942
	48
1585	49	1	0	0
1586	49	2	0	0.267
1587	49	3	4.548	1.337
1588	49	4	5.083	0.267
1589	49	5	6.955	-0.535
1590	49	6	6.955	-1.338
1591	49	7	6.955	-1.873
1592	49	8	8.828	-2.408
1593	49	9	8.561	-2.408
1594	49	10	10.166	-2.14
1595	49	11	10.701	-1.338
1596	49	12	10.968	-1.605
1597	49	13	10.968	-1.873
1598	49	14	10.968	-2.675
1599	49	15	13.376	-1.873
1600	49	16	14.714	-1.873
1601	49	17	15.249	-1.873
1602	49	18	16.586	-2.14
1603	49	19	19.529	-3.21
1604	49	20	19.529	-2.675
1605	49	21	20.332	-1.338
1606	49	22	21.402	-1.07
1607	49	23	21.134	-0.803
1608	49	24	23.274	-1.07
1609	49	25	23.007	-0.803
1610	49	26	23.007	-0.803
1611	49	27	26.217	-1.873
1612	49	28	26.217	-1.338
1613	49	29	26.217	-1.338
1614	49	30	25.414	-0.535
1615	49	31	25.147	-1.07
1616	49	32	27.287	-1.338
1617	49	33	27.555	-2.14
	49
1618	50	1	0	0
1619	50	2	1.337	-0.535
1620	50	3	6.42	-1.605
1621	50	4	13.911	-2.943
1622	50	5	19.261	-3.21
1623	50	6	21.937	-3.21
1624	50	7	21.669	-2.14
1625	50	8	20.064	-2.14
1626	50	9	23.809	-2.408
1627	50	10	20.867	-1.07
1628	50	11	23.809	-1.873
1629	50	12	24.879	-2.14
1630	50	13	26.752	-2.675
1631	50	14	28.357	-2.943
1632	50	15	28.357	-2.943
1633	50	16	30.23	-2.943
1634	50	17	30.497	-2.14
1635	50	18	30.497	-2.14
1636	50	19	32.37	-1.07
1637	50	20	36.918	-2.943
1638	50	21	36.918	-2.14
1639	50	22	40.931	-2.675
1640	50	23	40.128	-1.338
1641	50	24	40.663	-0.803
1642	50	25	42.268	0
1643	50	26	43.071	0.802
1644	50	27	43.071	1.338
1645	50	28	43.071	1.605
1646	50	29	44.141	2.14
1647	50	30	44.409	2.14
1648	50	31	45.211	2.14
1649	50	32	47.351	2.943
1650	50	33	48.422	2.408
	50
1651	51	1	0	0
1652	51	2	1.338	-0.268
1653	51	3	7.758	-1.07
1654	51	4	11.236	-2.141
1655	51	5	12.039	-3.746
1656	51	6	12.039	-5.351
1657	51	7	13.911	-6.421
1658	51	8	15.249	-7.223
1659	51	9	16.587	-6.956
1660	51	10	19.529	-5.886
1661	51	11	20.065	-5.886
1662	51	12	22.472	-6.153
1663	51	13	24.345	-5.618
1664	51	14	28.09	-4.548
1665	51	15	29.695	-3.746
1666	51	16	30.765	-2.141
1667	51	17	34.778	-1.873
1668	51	18	35.046	-2.408
1669	51	19	35.313	-2.408
1670	51	20	38.791	-2.408
1671	51	21	39.861	-2.676
1672	51	22	40.931	-1.605
1673	51	23	42.001	-0.803
1674	51	24	42.804	-1.07
1675	51	25	45.212	-1.605
1676	51	26	46.282	-1.605
1677	51	27	48.422	-2.408
1678	51	28	49.492	-2.943
1679	51	29	52.97	-3.211
1680	51	30	58.053	-3.211
1681	51	31	55.11	-1.07
1682	51	32	58.855	-1.338
1683	51	33	60.193	-1.07
	51
1684	52	1	0	0
1685	52	2	1.07	0
1686	52	3	3.745	-2.14
1687	52	4	3.478	-2.943
1688	52	5	4.548	-3.211
1689	52	6	4.28	-2.675
1690	52	7	4.548	-2.675
1691	52	8	4.815	-2.675
1692	52	9	5.618	-2.675
1693	52	10	6.42	-2.408
1694	52	11	6.42	-2.675
1695	52	12	5.35	-2.675
1696	52	13	5.885	-2.408
1697	52	14	6.42	-2.408
1698	52	15	6.688	-2.943
1699	52	16	6.688	-3.211
1700	52	17	6.688	-3.478
1701	52	18	7.223	-3.211
1702	52	19	8.025	-2.408
1703	52	20	8.025	-1.338
1704	52	21	8.293	-1.338
1705	52	22	9.096	-2.14
1706	52	23	9.363	-2.408
1707	52	24	9.631	-2.408
1708	52	25	10.166	-2.408
1709	52	26	10.166	-1.605
1710	52	27	12.038	-2.14
1711	52	28	12.306	-1.605
1712	52	29	13.108	-1.07
1713	52	30	12.038	0
1714	52	31	11.771	0
1715	52	32	10.166	-0.268
1716	52	33	12.306	0
	52
1717	53	1	0	0
1718	53	2	0	-0.267
1719	53	3	3.21	-0.267
1720	53	4	5.885	0.536
1721	53	5	8.293	-0.535
1722	53	6	11.236	-2.14
1723	53	7	12.306	-3.21
1724	53	8	14.178	-4.547
1725	53	9	17.656	-5.885
1726	53	10	18.191	-5.885
1727	53	11	20.866	-6.955
1728	53	12	23.809	-7.758
1729	53	13	29.16	-9.095
1730	53	14	30.23	-9.095
1731	53	15	33.44	-10.165
1732	53	16	34.243	-10.7
1733	53	17	35.313	-11.771
1734	53	18	37.988	-11.771
1735	53	19	41.466	-13.376
1736	53	20	44.141	-13.376
1737	53	21	46.281	-13.376
1738	53	22	48.421	-14.446
1739	53	23	49.759	-14.446
1740	53	24	51.364	-15.248
1741	53	25	53.772	-14.446
1742	53	26	54.842	-14.713
1743	53	27	55.377	-14.178
1744	53	28	56.18	-13.911
1745	53	29	58.052	-13.108
1746	53	30	58.052	-13.108
1747	53	31	59.122	-13.108
1748	53	32	59.657	-12.306
1749	53	33	65.008	-9.363
	53
1750	54	1	0	0
1751	54	2	-0.802	0
1752	54	3	-0.802	0
1753	54	4	-2.675	0
1754	54	5	-4.28	0
1755	54	6	-4.815	1.337
1756	54	7	-5.083	1.872
1757	54	8	-4.013	0
1758	54	9	-4.013	0
1759	54	10	-3.745	-0.803
1760	54	11	-3.745	-1.338
1761	54	12	-3.745	-1.873
1762	54	13	-7.223	-0.803
1763	54	14	-6.42	0.267
1764	54	15	-9.096	-0.535
1765	54	16	-8.293	-0.803
1766	54	17	-8.828	-2.408
1767	54	18	-8.293	-4.816
1768	54	19	-9.096	-6.153
1769	54	20	-10.166	-5.886
1770	54	21	-10.701	-4.548
1771	54	22	-10.701	-2.943
1772	54	23	-10.166	-2.408
1773	54	24	-9.363	-1.873
1774	54	25	-9.363	-2.408
1775	54	26	-10.166	-2.676
1776	54	27	-10.433	-2.408
1777	54	28	-10.166	-2.408
1778	54	29	-10.166	-2.408
1779	54	30	-10.166	-2.408
1780	54	31	-10.166	-2.141
1781	54	32	-10.701	-1.338
1782	54	33	-10.433	-2.141
	54
1783	55	1	0	0
1784	55	2	0.268	-0.803
1785	55	3	1.605	0
1786	55	4	1.873	-4.013
1787	55	5	3.21	-6.153
1788	55	6	3.478	-8.293
1789	55	7	2.943	-7.491
1790	55	8	2.408	-7.491
1791	55	9	2.14	-5.885
1792	55	10	1.338	-4.013
1793	55	11	1.338	-4.28
1794	55	12	0.803	-2.675
1795	55	13	0.803	-0.803
1796	55	14	-0.267	7.491
1797	55	15	1.07	9.363
1798	55	16	1.605	10.166
1799	55	17	1.338	12.841
1800	55	18	2.675	11.771
1801	55	19	2.675	12.574
1802	55	20	3.478	12.574
1803	55	21	4.28	12.574
1804	55	22	4.28	11.236
1805	55	23	4.013	11.771
1806	55	24	4.013	9.898
1807	55	25	3.745	7.758
1808	55	26	3.745	7.491
1809	55	27	2.943	5.351
1810	55	28	2.408	5.351
1811	55	29	2.14	4.28
1812	55	30	0.535	3.21
1813	55	31	0.535	1.605
1814	55	32	-0.267	0
1815	55	33	-3.478	-0.535
	55
1816	56	1	0	0
1817	56	2	0	0
1818	56	3	1.873	-2.14
1819	56	4	3.21	-4.28
1820	56	5	3.745	-4.815
1821	56	6	2.943	-2.407
1822	56	7	3.21	-0.535
1823	56	8	2.675	0
1824	56	9	1.07	0.535
1825	56	10	-1.07	1.07
1826	56	11	-2.14	3.746
1827	56	12	-3.478	4.013
1828	56	13	-6.956	2.408
1829	56	14	-7.223	4.013
1830	56	15	-8.026	4.281
1831	56	16	-9.096	4.281
1832	56	17	-9.898	4.281
1833	56	18	-12.039	3.211
1834	56	19	-12.841	2.408
1835	56	20	-13.644	1.873
1836	56	21	-13.644	1.338
1837	56	22	-12.841	2.675
1838	56	23	-13.109	1.338
1839	56	24	-13.644	1.07
1840	56	25	-15.249	0.535
1841	56	26	-17.122	0.268
1842	56	27	-17.924	-0.802
1843	56	28	-17.924	-1.07
1844	56	29	-16.854	-1.605
1845	56	30	-16.854	-2.14
1846	56	31	-17.122	-2.407
1847	56	32	-17.657	-2.14
1848	56	33	-20.332	-1.07
	56
1849	57	1	0	0
1850	57	2	0.803	0
1851	57	3	-1.07	-0.267
1852	57	4	-7.223	0.268
1853	57	5	-6.955	1.07
1854	57	6	-6.688	1.338
1855	57	7	-5.885	0.268
1856	57	8	-5.885	-1.07
1857	57	9	-5.885	-1.337
1858	57	10	-5.885	-1.872
1859	57	11	-6.955	-3.21
1860	57	12	-7.223	-3.21
1861	57	13	-8.026	-3.21
1862	57	14	-8.026	-4.28
1863	57	15	-8.828	-4.28
1864	57	16	-8.828	-4.28
1865	57	17	-8.828	-4.548
1866	57	18	-8.828	-5.083
1867	57	19	-9.096	-5.35
1868	57	20	-9.096	-4.28
1869	57	21	-11.236	-4.28
1870	57	22	-16.854	-6.42
1871	57	23	-17.121	-11.771
1872	57	24	-20.867	-12.306
1873	57	25	-27.02	-14.713
1874	57	26	-28.09	-16.854
1875	57	27	-29.962	-16.854
1876	57	28	-29.962	-17.121
1877	57	29	-30.765	-16.854
1878	57	30	-31.033	-16.051
1879	57	31	-31.033	-16.051
1880	57	32	-31.033	-16.051
1881	57	33	-32.638	-17.656
	57
1882	58	1	0	0
1883	58	2	0	-0.267
1884	58	3	0.803	-2.14
1885	58	4	4.013	-5.083
1886	58	5	8.293	-5.885
1887	58	6	9.363	-4.28
1888	58	7	9.363	-4.548
1889	58	8	8.828	-6.42
1890	58	9	8.828	-6.153
1891	58	10	9.631	-8.293
1892	58	11	9.631	-6.955
1893	58	12	14.446	-7.491
1894	58	13	16.051	-8.026
1895	58	14	16.319	-8.293
1896	58	15	17.122	-7.491
1897	58	16	17.657	-6.42
1898	58	17	19.262	-6.42
1899	58	18	19.529	-6.42
1900	58	19	21.402	-6.955
1901	58	20	21.402	-6.955
1902	58	21	19.529	-8.293
1903	58	22	19.529	-8.026
1904	58	23	20.064	-9.363
1905	58	24	20.332	-9.363
1906	58	25	20.332	-7.758
1907	58	26	20.332	-7.758
1908	58	27	18.727	-9.631
1909	58	28	14.981	-10.166
1910	58	29	14.981	-10.701
1911	58	30	14.714	-10.701
1912	58	31	14.446	-10.433
1913	58	32	14.446	-10.433
1914	58	33	14.446	-9.898
	58
1915	59	1	0	0
1916	59	2	-0.803	0
1917	59	3	-0.268	0
1918	59	4	-0.268	-1.07
1919	59	5	0.802	0
1920	59	6	1.872	0.802
1921	59	7	2.407	1.07
1922	59	8	2.942	2.14
1923	59	9	4.012	3.21
1924	59	10	4.815	3.478
1925	59	11	6.688	4.28
1926	59	12	8.828	4.28
1927	59	13	10.433	3.21
1928	59	14	11.503	3.745
1929	59	15	12.573	3.745
1930	59	16	12.573	3.745
1931	59	17	12.573	3.745
1932	59	18	11.503	3.745
1933	59	19	11.236	2.943
1934	59	20	10.701	2.407
1935	59	21	11.236	4.28
1936	59	22	10.701	4.28
1937	59	23	10.165	4.548
1938	59	24	9.63	5.618
1939	59	25	9.63	6.42
1940	59	26	9.63	6.688
1941	59	27	11.503	6.955
[truncated: 2,149 more rows]

## Sheet: Fig. 3E
Control	Beads	WT	invA
0	7.125	-90	180
-18.435	-7.352	-77.471	0
-53.13	9.462	-161.565	180
-21.038	0	102.529	180
-73.301	-18.435	170.538	-111.801
26.565	135	-33.69	-116.565
-20.556	45	-146.31	60.255
-34.992	174.289	-90	0
-15.945	168.111	-90	71.565
-7.125	135	-50.194	90
45	0	-90	90
-159.444	0	-95.711	-162.897
90	-168.111	116.565	-53.13
-116.565	0	110.556	163.301
-21.801	53.13	90	18.435
-26.565	0	45	108.435
170.538	90	0	77.471
50.711	0	108.435	120.964
-158.199	-56.31	104.036	-165.964
110.556	-11.31	101.31	-111.801
-14.036	26.565	90	-90
-90	90	180	-45
158.199	180	146.31	-33.69
90	26.565	139.399	90
-165.964	0	135	161.565
126.87	0	0	-135
-90	-141.34	-90	0
135	33.69	0	0
18.435	63.435	-90	0
29.055	0	-90	-90
0	0	-108.435	-123.69
45	-30.964	105.945	71.565
0	26.565	0	71.565
18.435	0	-90	-30.964
-149.036	3.18	135	86.186
-102.529	-90	-90	57.995
32.471	0	-90	82.875
7.595	-18.435	165.964	-123.69
11.31	0	116.565	180
-33.69	-45	-33.69	-99.462
68.199	0	135	-113.199
-47.726	26.565	0	90
105.945	0	-63.435	-108.435
26.565	45	168.69	-90
180	-90	0	-97.352
39.806	0	0	-54.462
-18.435	-90	140.194	-56.31
-45	0	161.565	-95.711
-56.31	0	-165.964	38.66
90	0	156.801	-90
-23.962	0	180	0
0	0	0	0
26.565	0	180	90
45	0	104.036	-116.565
-111.801	0	0	90
35.538	-45	-45	97.125
3.576	-53.13	90	90
161.565	-36.87	135	110.556
-15.945	0	172.875	180
180	0	0	104.036
30.964	0	-123.69	146.31
4.086	0	-116.565	90
-33.69	0	180	116.565
5.711	-8.746	135	170.538
-90	180	99.462	0
-39.289	0	-176.82	48.814
-16.39	-26.565	180	57.995
23.199	-90	-104.036	45
5.194	0	-78.69	-108.435
21.038	90	-90	-81.87
57.995	71.565	147.381	-135
-66.801	0	119.358	-161.565
-90	63.435	131.634	-165.964
-26.565	-18.435	63.435	-111.801
-90	-71.565	126.027	-168.69
0	0	164.055	155.225
40.601	-18.435	180	-99.462
-40.601	0	-8.531	-161.565
26.565	-8.13	58.392	180
127.875	0	-6.34	180
-11.31	0	90	153.435
135	0	141.34	135
-23.749	26.565	156.038	146.31
0	0	26.565	90
18.435	63.435	142.306	-59.036
12.095	0	-167.471	101.31
170.538	45	174.806	153.435
-135	-33.69	180	161.565
71.565	-14.036	158.199	171.87
153.435	0	18.435	126.87
-30.964	26.565	-135	90
0	-18.435	-150.255	26.565
128.66	-90	180	90
-45	90	26.565	135
11.31	-45	0	-153.435
135	0	-81.87	-158.199
-90	-108.435	0	0
33.69	26.565	8.746	171.87
129.806	-8.13	-129.806	-175.03
73.301	-90	-99.462	-71.565
-27.897	-135	-153.435	-45
38.66	90	168.69	53.13
0	90	45	90
0	0	74.055	90
-12.529	0	123.69	90
18.435	-45	-168.69	128.66
171.027	71.565	168.69	180
0	0	-123.69	180
-15.255	180	-155.225	90
36.254	0	180	180
-6.34	90	-153.435	0
-12.529	180	-153.435	90
0	0	-135	90
23.385	0	-170.538	135
7.765	90	116.565	-90
-1.685	-45	-174.806	180
58.671	-90	180	159.146
32.005	0	-90	92.862
-11.31	0	0	171.87
0	-45	39.806	158.629
2.291	-45	0	116.565
6.009	63.435	-75.964	180
-14.036	90	-120.964	90
-8.653	0	135	-161.565
70.346	45	159.444	-108.435
-11.31	0	-135	0
-12.095	0	-165.964	0
0	-18.435	143.13	135
0	-45	-135	90
-35.707	3.366	-126.87	66.801
45	8.13	-138.366	42.51
-25.71	-90	-153.435	10.62
-109.654	0	-146.31	-56.31
-23.962	-135	180	90
84.289	0	0	105.945
39.806	-135	0	-90
16.928	153.435	-135	69.444
169.695	0	-101.31	-90
-174.289	90	-71.565	6.34
-24.775	45	-45	18.435
5.826	90	161.565	45
156.371	108.435	149.036	-45
3.576	0	169.695	-63.435
15.945	0	0	0
-12.529	-90	158.199	0
19.44	180	180	15.945
-37.405	38.66	90	0
-48.013	104.036	0	144.462
-45	0	90	-90
-45	8.13	116.565	68.199
63.435	-45	180	0
-70.017	-116.565	0	-90
138.013	-90	0	0
-23.962	-90	-165.964	130.601
-26.565	-33.69	0	171.87
39.806	0	0	90
36.027	-56.31	0	180
9.462	14.036	0	-135
-23.962	0	180	0
-80.538	-71.565	-153.435	-90
11.31	0	-175.236	180
40.601	18.435	-149.036	0
14.036	15.945	-116.565	90
3.945	14.036	-129.806	-45
-14.621	-45	-123.69	-36.87
180	21.801	-90	-26.565
126.87	164.055	-131.186	-63.435
9.462	0	-156.801	-45
-119.745	68.199	-101.31	-18.435
36.027	0	-90	-23.199
-50.194	-18.435	-90	0
-175.914	0	129.806	33.69
106.699	0	-161.565	-26.565
-14.744	0	180	0
23.199	0	-135	0
10.62	14.036	135	0
15.945	0	90	180
-45	0	170.538	108.435
17.103	-71.565	153.435	135
177.709	-63.435	126.87	-74.055
-176.424	180	90	180
-45	-146.31	90	-153.435
-11.31	-90	180	-116.565
0	0	108.435	-90
-18.435	-26.565	180	-90
171.674	45	-116.565	-8.13
-14.036	0	180	-18.435
-2.862	0	18.435	0
-178.21	180	-154.44	0
3.814	11.31	153.435	90
9.462	-90	-135	0
-6.71	63.435	-123.69	-111.801
180	18.435	-90	90
-14.931	9.273	129.806	0
-25.346	28.61	139.399	12.529
7.125	0	158.199	45
12.095	0	127.875	101.31
50.194	-9.462	93.814	-123.69
21.038	10.62	80.538	-165.964
11.31	0	51.34	-119.745
45	-26.565	-135	-116.565
59.036	90	95.711	161.565
180	-6.009	150.255	170.538
-160.017	-11.31	116.565	180
-111.801	-36.87	180	-176.186
180	-26.565	126.254	-175.601
45	0	153.435	-81.87
0	14.036	144.462	-159.444
-90	0	90	-135
30.964	0	90	-135
-56.31	0	110.556	180
0	0	-108.435	180
63.435	-4.086	101.31	-135
0	0	135	-167.005
12.529	0	90	-90
-108.435	-8.531	146.31	180
90	-20.556	-160.346	180
18.435	-18.435	-165.964	180
0	-2.386	-104.036	0
5.711	-20.556	-111.801	-116.565
0	-3.576	-135	180
32.005	-26.565	-135	-90
-45	0	-104.036	-165.964
16.189	12.995	-90	135
0	0	-94.399	97.125
11.31	45	-128.66	-113.962
-9.462	0	-82.875	-90
-18.435	0	-26.565	63.435
116.565	45	-90	-71.565
180	180	97.125	66.801
-55.008	180	119.055	-66.038
11.31	104.036	162.646	-84.289
18.435	0	90	-69.444
-10.784	-36.87	143.13	-74.745
-9.462	0	119.745	-90
-18.435	26.565	156.038	104.036
-20.556	0	90	98.13
-135	45	174.806	-74.055
180	-108.435	174.289	104.036
-163.301	180	104.036	162.897
180	90	-104.036	113.962
-149.036	-26.565	90	118.301
0	180	135	-139.399
0	45	135	138.013
45	90	90	-63.435
0	-45	180	161.565
-90	180	153.435	180
-161.565	90	111.801	97.125
116.565	-14.036	-135	153.435
0	0	67.166	-153.435
-45	0	126.87	167.471
33.69	180	125.538	-141.34
0	-45	65.225	-63.435
16.699	0	64.537	-59.036
0	0	35.218	5.711
15.945	45	87.274	-165.964
0	90	83.29	170.538
0	4.086	90	168.69
0	4.086	153.435	80.538
-32.005	0	168.69	-123.69
0	36.87	172.875	-66.801
0	0	172.875	-161.565
18.435	0	164.055	-90
0	56.31	180	-33.69
90	0	180	-45
0	0	-90	180
-45	0	-75.964	171.87
29.055	0	-116.565	-146.31
0	0	84.806	180
30.964	0	116.565	180
8.13	-33.69	-120.964	-158.199
0	0	-90	-170.538
71.565	0	180	180
0	63.435	-90	180
0	36.87	-101.889	180
0	0	-110.556	-108.435
0	180	-115.346	180
56.31	-14.036	-50.194	90
33.69	0	-30.964	-14.036
0	0	-65.556	-90
45	0	-90	-90
0	53.13	23.962	-145.008
-45	0	20.556	-103.241
14.036	0	45	-90
90	75.964	-26.565	-90
-128.66	8.13	-53.13	180
-30.256	-71.565	-33.69	-90
-9.09	0	-70.017	123.69
-33.69	18.435	-32.471	71.565
-18.435	7.125	-90	81.254
-9.689	-18.435	-90	-53.13
0	-24.444	-41.186	172.875
17.103	-15.945	6.34	-15.945
167.471	-30.964	-18.435	12.529
0	-17.103	-98.13	-146.31
-167.905	12.995	180	-90
-18.435	7.595	160.017	-149.036
-168.69	-12.995	-75.964	-163.61
-39.806	9.462	-135	-135
-146.31	-9.462	149.036	180
29.055	0	153.435	168.69
15.945	-33.69	175.236	131.186
-26.565	0	153.435	156.038
-75.964	-20.556	168.69	90
170.538	0	153.435	90
0	3.814	180	135
45	0	180	180
-30.964	19.983	123.69	-153.435
63.435	-6.71	-146.31	135
180	-26.565	180	119.745
-90	0	90	135
-45	-18.435	-90	78.69
12.529	26.565	153.435	90
30.964	-33.69	116.565	156.038
30.964	-4.574	180	125.538
-170.538	39.806	161.565	168.69
-153.435	-8.973	-171.87	125.538
-8.13	0	180	146.31
7.125	-4.399	180	132.709
6.34	0	165.964	158.199
11.31	63.435	180	169.695
2.386	42.138	90	167.905
-25.346	36.87	-174.289	149.036
-9.866	6.009	153.435	176.424
4.086	141.34	171.87	26.565
-16.858	0	156.038	63.435
-28.61	0	135	161.565
19.654	-30.964	180	135
-6.009	0	-153.435	-159.444
-113.199	-18.435	180	-104.036
48.366	-12.529	-90	165.964
-48.814	-82.875	-129.806	165.964
50.194	-36.87	63.435	180
3.366	-45	161.565	-143.13
101.31	-23.199	135	-45
175.601	0	135	-143.13
180	0	-75.964	-90
151.39	0	-90	-120.964
-15.255	0	180	180
14.036	33.69	90	-171.87
144.462	-90	-90	7.125
-159.444	-90	-90	12.529
12.529	0	-168.69	128.66
21.801	0	180	-90
-23.962	-29.745	165.964	180
-41.634	9.462	169.38	90
0	-59.036	90	-90
-15.255	0	-26.565	-30.964
-14.036	0	-90	-26.565
63.435	45	-104.036	-23.199
75.964	-18.435	-135	53.13
15.945	-8.13	180	80.538
180	90	180	-165.964
39.806	8.13	173.66	-156.038
-84.289	38.66	45	-90
90	0	-75.964	168.69
-45	0	-90	-116.565
14.036	-161.565	-90	-153.435
-138.814	-78.69	-135	-174.806
0	0	-135	153.435
56.31	-90	-90	172.235
2.862	63.435	90	-176.987
95.194	165.964	180	172.405
60.255	-108.435	-143.973	180
8.842	-135	-161.565	126.87
-6.116	-26.565	-170.538	165.069
16.699	-159.444	-90	-11.31
36.87	26.565	-116.565	90
-20.556	0	180	-153.435
-3.013	104.036	180	180
-6.911	38.66	180	108.435
23.199	-153.435	-90	-51.34
9.09	135	-135	180
-47.726	-8.13	-135	-158.199
166.866	-90	-163.301	-75.964
-13.241	90	180	-95.194
35.218	0	90	-108.435
-15.945	0	135	79.38
0	0	180	90
-90	0	170.538	108.435
26.565	-9.462	161.565	-135
29.745	-165.964	143.13	172.875
-77.005	0	135	180
-35.838	-5.711	116.565	172.875
-26.565	14.036	108.435	-135
-66.801	6.009	168.69	-123.69
104.036	6.843	-161.565	-153.435
-126.87	-5.194	45	-176.186
30.256	-33.69	180	175.236
-165.069	-11.31	-146.31	-153.435
15.524	11.31	-169.695	180
-15.945	63.435	180	-168.69
-45	11.31	-111.801	180
172.405	0	-45	-153.435
0	180	153.435	-90
-165.964	10.305	90	180
-112.62	90	90
36.87	135	143.13
-131.186	-36.87	171.87
-71.565	0	-172.875
26.565	-14.036	180
45	0	-56.31
-8.13	180	-90
9.462	90	-116.565
38.66	0	-146.31
-21.038	-71.565	-175.601
165.964	0	-90
0	0	-135
0	0	-165.964
0	45	-90
63.435	0	-135
-75.964	81.87	-90
0	-26.565	-90
0	0	153.435
0	-33.69	-135
110.556	-104.036	128.66
0	0	144.462
0	0	-175.914
0	5.711	-116.565
-63.435	0	-171.87
-45	8.531	-135
-20.556	0	-169.695
-90	0	-165.964
0	80.538	-153.435
-36.87	-5.711	-135
135	0	-123.69
90	-15.945	30.256
165.964	14.036	172.875
-135	-45	135
-63.435	0	-135
0	116.565	-123.69
33.69	-23.199	-126.87
90	0	180
0	0	180
149.036	0	-126.87
45	-33.69	-170.538
0	51.34	180
26.565	14.036	-135
135	45	-135
0	-45	180
0	0	161.565
90	-4.399	180
-90	-8.13	-153.435
-90	-14.036	180
63.435	0	180
63.435	-6.34	-53.13
-56.31	0	-126.87
39.806	8.13	-65.556
63.435	45	-153.435
5.906	0	-71.565
2.603	0	-74.055
32.471	-18.435	-113.962
-11.31	135	-45
-19.44	45	-45
-15.945	26.565	-90
-26.565	63.435	-90
45	165.964	-161.565
0	-90	-120.964
7.595	-45	-111.801
-15.945	0	-161.565
0	90	180
-90	120.964	143.13
180	-153.435	14.036
-174.289	0	-71.565
-90	0	-45
7.125	0	-71.565
-21.801	-71.565	-45
-161.565	45	-18.435
-170.538	63.435	90
180	-90	90
0	-63.435	90
90	8.13	45
0	45	45
157.38	0	45
-36.87	0	-102.529
-36.87	0	135
0	-45	135
0	0	146.31
180	26.565	164.745
-101.31	-30.964	180
33.69	0	147.265
-26.565	-30.256	-45
-21.251	7.765	-116.565
-9.09	180	180
8.973	0	180
0	26.565	90
-172.405	-51.34	161.565
34.695	90	123.69
71.565	36.87	63.435
-53.13	36.87	-90
56.976	75.964	-135
-150.018	-63.435	180
94.086	-45	123.69
-12.995	-90	135
0	-45	-165.964
108.435	26.565	173.66
-8.13	-32.005	168.69
-71.565	-90	-26.565
-151.39	-90	165.964
149.744	0	150.255
90	45	153.435
-45	0	33.69
-90	-146.31
0	-63.435
0	0
104.036	-90
-47.49	90
-3.814	0
0	0
153.435	63.435
180	0
9.462	180
153.435	180
0	0
-24.228	15.945
-79.695	135
63.435	-26.565
-116.565	-45
-90	0
-35.538	180
146.31	180
180	90
0	56.31
-22.62	-18.435
-23.199	180
-16.699	0
45	-26.565
128.66	0
180	0
-45	180
180	0
-21.801	0
0	0
9.462	0
-135	0
-104.036	-45
116.565	0
0	0
-45	45
90	11.31
0	-90
-54.462	26.565
-19.983	-26.565
-26.565	-161.565
0	0
90	0
-90	-14.036
0	9.462
180	153.435
45	-90
-45	18.435
-45	75.964
-36.87	0
180	45
0	-135
45	135
-171.87	0
78.69	8.13
0	0
14.036	-71.565
180	0
5.711	18.435
-18.435	63.435
-30.964	18.435
18.435	-90
9.462	-26.565
-11.31	0
11.31	14.036
-8.13	0
90	-26.565
135	0
-143.973	0
19.983	-30.964
-176.987	0
-151.39	45
108.435
26.565
90
0
0
0
0
-38.66
180
-36.87
0
18.435
45
-90
-23.199
0
18.435
6.34
-45
-15.945
14.036
-30.964
0
-45
0
-135
-63.435
-18.435
0
0
26.565
26.565
0
0
0
-9.039
3.814
0
0
0
0
-161.565
0
0
0
0
0
0
0
0
0
0
60.255
6.34
-30.964
-45
-18.435
14.036
26.565
90
29.745
-30.964
-18.435
-11.31
0
-8.746

[truncated: 26 more sheets: Fig. 4C, Fig. 4D, Fig. 4E, Fig. 5B, Fig. 5C, Fig. 5D, Fig. 5E, Fig. 5F, Fig. 5G, Fig. S2B, Fig. S3C, Fig. S4A, Fig. S5A, Fig. S5B, Fig. S5C, Fig. S6F, Fig. S7B, Fig. S7C, Fig. S7D, Fig. S9B …]
